# Supplementary material for: Heterocyclic 1,3-diazepine-based thio­nes and selones as versatile halogen-bond acceptors
Source: Acta Crystallogr B Struct Sci Cryst Eng Mater. 2022 Aug 31;78(Pt 5):745–55. doi: 10.1107/S2052520622008150 (PMC9533313; doi:10.1107/S2052520622008150)
Supplement: Supplementary file 26 [file b-78-00745-2SDiazMesS_TIEsup26.hkl]

data_2SDiazMesS_TIE                                                             
_shelx_title ' mo_D8_5323_SDiazMesS_TIE_11_Et in P-1 No2' 
_shelx_refln_list_code          4                                               
_shelx_F_calc_maximum      180.87                                               
_exptl_crystal_F_000       620.00                                               
_reflns_d_resolution_high  0.7188                                               
                                                                                
loop_                                                                           
 _space_group_symop_operation_xyz                                               
 'x, y, z'                                                                      
 '-x, -y, -z'                                                                   
                                                                                
_cell_length_a     7.9170                                                       
_cell_length_b    11.6457                                                       
_cell_length_c    15.0306                                                       
_cell_angle_alpha  67.358                                                       
_cell_angle_beta   83.953                                                       
_cell_angle_gamma  72.067                                                       
                                                                                
_shelx_F_squared_multiplier     1.000                                           
                                                                                
loop_                                                                           
 _refln_index_h                                                                 
 _refln_index_k                                                                 
 _refln_index_l                                                                 
 _refln_F_squared_calc                                                          
 _refln_F_squared_meas                                                          
 _refln_F_squared_sigma                                                         
 _refln_observed_status                                                         
   3   0   0      16622.27      16025.60       248.75 o                         
   4   0   0       9768.19       9797.69       144.07 o                         
   5   0   0       2421.45       2331.28        72.17 o                         
   6   0   0        201.94        221.60        11.19 o                         
   7   0   0        687.15        710.49        25.09 o                         
   8   0   0        403.48        385.39        19.29 o                         
   9   0   0        344.14        339.92        19.85 o                         
  10   0   0        552.95        561.89        29.64 o                         
 -10   1   0          1.10          1.42         6.18 o                         
  -9   1   0         52.66         33.03         7.19 o                         
  -8   1   0        909.18        956.61        35.42 o                         
  -7   1   0       2429.79       2506.30        52.61 o                         
  -6   1   0       7383.41       7439.79       110.31 o                         
  -5   1   0       8694.39       8924.35       126.41 o                         
  -4   1   0      23791.24      23209.41       325.88 o                         
  -3   1   0      17101.87      16940.47       237.89 o                         
   1   1   0       1175.25       1110.81        23.61 o                         
   2   1   0       5150.00       5336.76        83.38 o                         
   3   1   0        635.88        673.38        17.94 o                         
   4   1   0       1234.55       1204.05        23.93 o                         
   5   1   0       3729.12       3745.94        60.75 o                         
   6   1   0       5597.72       5609.83        92.82 o                         
   7   1   0       4693.49       4617.57        82.12 o                         
   8   1   0       3824.81       3903.42        81.53 o                         
   9   1   0       2775.08       2772.92        73.22 o                         
  10   1   0       1521.81       1553.84        49.14 o                         
  -9   2   0        433.37        456.70        23.50 o                         
  -8   2   0        958.13       1015.94        30.60 o                         
  -7   2   0       2103.97       2164.07        47.97 o                         
  -6   2   0        688.87        752.45        22.42 o                         
  -5   2   0       2676.09       2693.32        46.73 o                         
  -4   2   0        553.77        508.27        13.83 o                         
  -3   2   0       1247.28       1300.21        35.21 o                         
  -2   2   0        178.11        159.96         6.00 o                         
  -1   2   0        737.56        777.81        22.10 o                         
   1   2   0       1074.16       1251.69        40.39 o                         
   3   2   0      14702.08      14947.83       197.06 o                         
   4   2   0      14211.11      13973.90       187.12 o                         
   5   2   0      17214.09      16984.54       227.96 o                         
   6   2   0       9499.53       9564.36       136.87 o                         
   7   2   0       2709.01       2756.04        55.43 o                         
   8   2   0       1983.44       2052.57        51.71 o                         
   9   2   0       1140.56       1232.49        43.48 o                         
  10   2   0        445.15        406.44        23.44 o                         
  -9   3   0        119.31        130.72        16.24 o                         
  -8   3   0          8.66         -3.38         4.01 o                         
  -7   3   0          6.02          6.80         2.83 o                         
  -6   3   0          4.11          8.58         2.88 o                         
  -5   3   0         56.11         45.17         3.72 o                         
  -4   3   0        199.35        218.83         9.09 o                         
  -3   3   0       2605.50       2861.02        59.35 o                         
  -2   3   0      11317.57      11628.31       154.85 o                         
  -1   3   0       8135.93       8669.55       124.06 o                         
   0   3   0       8036.77       8297.73       140.40 o                         
   3   3   0       3257.25       2907.14        52.35 o                         
   4   3   0       8828.84       8516.36       118.63 o                         
   5   3   0        830.30        769.03        19.96 o                         
   6   3   0       1366.69       1377.18        29.67 o                         
   7   3   0        393.48        405.73        12.63 o                         
   8   3   0        291.49        279.61        15.90 o                         
   9   3   0        162.28        171.19        15.72 o                         
  10   3   0        172.39        165.26        15.76 o                         
  -9   4   0          2.80          6.77         5.41 o                         
  -8   4   0         40.52         12.55         5.35 o                         
  -7   4   0         41.80         19.34         5.75 o                         
  -6   4   0        254.59        180.67        11.04 o                         
  -5   4   0         66.40         36.04         4.01 o                         
  -4   4   0         32.48         44.35         4.41 o                         
  -3   4   0        861.79        962.40        20.95 o                         
  -2   4   0        161.52        191.14         8.03 o                         
  -1   4   0         21.28         25.71         3.45 o                         
   0   4   0        452.95        516.49        17.28 o                         
   1   4   0       4586.50       4512.59        81.56 o                         
   2   4   0        130.28        158.91         9.80 o                         
   3   4   0        171.03        166.90         8.57 o                         
   4   4   0         58.47         69.67         5.72 o                         
   5   4   0        867.59        961.58        23.90 o                         
   6   4   0         48.95         56.01         5.16 o                         
   7   4   0        988.64       1061.61        27.95 o                         
   8   4   0       2338.63       2451.80        52.49 o                         
   9   4   0       1742.19       1795.11        54.22 o                         
  10   4   0       1186.04       1196.17        45.87 o                         
  -8   5   0        979.05        934.30        36.74 o                         
  -7   5   0        753.42        691.75        24.36 o                         
  -6   5   0       1270.78       1178.74        24.80 o                         
  -5   5   0        762.09        682.26        18.68 o                         
  -4   5   0        742.49        632.93        18.10 o                         
  -3   5   0        821.12        759.44        18.04 o                         
  -2   5   0        788.09        768.19        18.18 o                         
  -1   5   0          0.04          2.83         1.50 o                         
   0   5   0          3.75          8.53         2.22 o                         
   1   5   0        132.72        159.47         7.89 o                         
   2   5   0        396.49        525.29        29.86 o                         
   3   5   0        351.22        362.39        15.15 o                         
   4   5   0       2212.98       2450.91        49.16 o                         
   5   5   0        216.52        250.26        12.00 o                         
   6   5   0       2185.53       2264.23        46.23 o                         
   7   5   0       3840.29       3979.56        74.99 o                         
   8   5   0       1744.38       1802.13        43.97 o                         
   9   5   0       1586.88       1603.98        45.20 o                         
  10   5   0       1446.31       1517.52        53.59 o                         
  -8   6   0        888.82        855.95        39.29 o                         
  -7   6   0        531.52        454.85        21.77 o                         
  -6   6   0        163.92        143.24         9.46 o                         
  -5   6   0         36.66         27.00         3.84 o                         
  -4   6   0         13.11          8.64         2.12 o                         
  -3   6   0        268.18        259.31         9.18 o                         
  -2   6   0        589.57        676.38        18.87 o                         
  -1   6   0        323.70        310.46        11.57 o                         
   0   6   0        415.52        365.40        14.97 o                         
   1   6   0         17.41         46.69         4.87 o                         
   2   6   0          0.43          6.04         2.22 o                         
   3   6   0        419.96        579.44        24.33 o                         
   4   6   0         66.78         82.90         6.72 o                         
   5   6   0        263.07        294.61        15.07 o                         
   6   6   0       2735.84       2740.70        63.11 o                         
   7   6   0        185.70        197.39        14.09 o                         
   8   6   0        612.22        668.78        25.55 o                         
   9   6   0        122.63        107.80        13.17 o                         
  10   6   0        240.95        211.59        26.28 o                         
  -7   7   0        425.89        513.56        27.04 o                         
  -6   7   0        491.95        541.96        18.31 o                         
  -5   7   0       1241.29       1218.08        33.41 o                         
  -4   7   0       2748.76       2687.53        48.27 o                         
  -3   7   0       3234.80       3013.59        53.07 o                         
  -2   7   0       1606.08       1449.55        36.03 o                         
  -1   7   0       1620.04       1603.69        45.99 o                         
   0   7   0       1924.64       1787.99        43.70 o                         
   1   7   0       2255.07       2216.48        45.11 o                         
   2   7   0        319.41        301.96        13.86 o                         
   3   7   0        349.03        362.07        16.66 o                         
   4   7   0         57.87         43.15         6.93 o                         
   5   7   0        108.79        111.44         8.60 o                         
   6   7   0         24.24         19.88         4.17 o                         
   7   7   0          0.15          7.86         4.31 o                         
   8   7   0         33.79         22.99        13.85 o                         
   9   7   0         33.79         28.97         6.75 o                         
  10   7   0        148.34        203.04        17.77 o                         
  -7   8   0       1742.74       1605.48        51.72 o                         
  -6   8   0       1731.69       1630.66        45.06 o                         
  -5   8   0       3352.25       3170.26        72.14 o                         
  -4   8   0       2936.30       2919.96        60.71 o                         
  -3   8   0       3464.47       3480.82        60.87 o                         
  -2   8   0       1881.34       1732.47        38.46 o                         
  -1   8   0       1656.71       1689.11        40.02 o                         
   0   8   0        276.65        336.68        15.29 o                         
   1   8   0        192.70        174.59         8.67 o                         
   2   8   0         77.35        102.59         7.56 o                         
   3   8   0        626.70        666.50        24.43 o                         
   4   8   0        264.49        306.70        15.05 o                         
   5   8   0        206.60        159.12        10.12 o                         
   6   8   0         34.55         28.26         5.12 o                         
   7   8   0        345.51        361.73        19.27 o                         
   8   8   0         24.36         21.60         8.58 o                         
   9   8   0         26.32         35.24         8.06 o                         
  10   8   0        167.17        165.80        40.56 o                         
  -6   9   0        680.21        644.15        29.90 o                         
  -5   9   0        561.24        538.29        30.96 o                         
  -4   9   0        185.14        168.67        12.09 o                         
  -3   9   0         68.67         51.92         5.56 o                         
  -2   9   0         41.41         28.03         5.35 o                         
  -1   9   0        472.11        518.74        20.50 o                         
   0   9   0        582.86        477.96        18.93 o                         
   1   9   0       3047.93       2883.92        66.84 o                         
   2   9   0       4108.08       4236.59        79.44 o                         
   3   9   0       2105.48       2086.00        66.86 o                         
   4   9   0       1772.11       1930.91        63.54 o                         
   5   9   0       2148.33       2264.58        51.70 o                         
   6   9   0       2427.32       2276.98        54.24 o                         
   7   9   0        581.60        570.78        22.79 o                         
   8   9   0         73.02         57.77         8.53 o                         
   9   9   0         48.94         38.58         7.64 o                         
  10   9   0         34.59         32.79        16.45 o                         
  -5  10   0        623.74        446.73        30.36 o                         
  -4  10   0        747.56        694.55        27.32 o                         
  -3  10   0       1728.78       1708.17        45.86 o                         
  -2  10   0       3298.70       3057.04        66.32 o                         
  -1  10   0       4484.81       4687.23        90.97 o                         
   0  10   0       5140.51       5534.25       104.43 o                         
   1  10   0       6098.15       6419.84       128.29 o                         
   2  10   0       3537.23       3707.54        72.72 o                         
   3  10   0       3824.39       3917.82        93.68 o                         
   4  10   0       2749.63       2673.25        66.48 o                         
   5  10   0       1051.88       1176.54        40.65 o                         
   6  10   0        315.85        328.92        17.18 o                         
   7  10   0         36.48         16.45         5.08 o                         
   8  10   0          5.92          6.70         5.67 o                         
   9  10   0          7.62          3.13         6.94 o                         
  -4  11   0       1471.95       1486.93        67.29 o                         
  -3  11   0       2371.65       2519.37        62.19 o                         
  -2  11   0       2601.51       2682.25        62.41 o                         
  -1  11   0       2151.72       2093.25        57.11 o                         
   0  11   0       1638.43       1772.24        52.82 o                         
   1  11   0        882.55       1016.56        40.72 o                         
   2  11   0        330.96        382.85        15.92 o                         
   3  11   0        231.02        323.00        17.05 o                         
   4  11   0        366.85        358.27        18.76 o                         
   5  11   0        107.84        123.90        11.38 o                         
   6  11   0       1130.39       1015.94        39.81 o                         
   7  11   0        628.62        639.30        32.47 o                         
   8  11   0        859.93        912.85        51.95 o                         
   9  11   0        762.92        801.26        35.99 o                         
  -3  12   0        196.69        246.98        21.80 o                         
  -2  12   0         24.32         59.94         8.56 o                         
  -1  12   0         41.77         42.55         8.16 o                         
   0  12   0        376.98        315.43        20.09 o                         
   1  12   0        609.70        520.90        25.58 o                         
   2  12   0       1106.40       1127.55        45.15 o                         
   3  12   0       3103.59       2923.43        70.02 o                         
   4  12   0       2953.56       2829.37        66.45 o                         
   5  12   0       2915.17       3277.04        96.74 o                         
   6  12   0       2852.24       2830.29        73.39 o                         
   7  12   0       1833.02       1854.44        60.53 o                         
   8  12   0       2116.75       2084.75        85.18 o                         
  -2  13   0        539.04        472.52        32.32 o                         
  -1  13   0       1282.40       1049.82        38.98 o                         
   0  13   0       1030.37       1024.03        39.02 o                         
   1  13   0       1622.08       1528.65        49.68 o                         
   2  13   0       2531.31       2365.77        74.48 o                         
   3  13   0       2724.87       2865.44        69.34 o                         
   4  13   0       1889.31       1842.50        53.50 o                         
   5  13   0       1762.29       1858.56        58.58 o                         
   6  13   0        732.67        886.53        41.69 o                         
   7  13   0        751.51        823.09        35.16 o                         
   0  14   0        442.58        449.06        26.81 o                         
   1  14   0        475.74        529.61        30.40 o                         
   2  14   0        267.57        310.04        21.94 o                         
   3  14   0         40.27         69.17        13.33 o                         
   4  14   0          0.29         -0.57         7.95 o                         
   5  14   0         78.79         72.03        20.03 o                         
   6  14   0        307.34        179.71        17.92 o                         
  -6 -14   1        213.37        199.68        52.32 o                         
  -5 -14   1        259.22        212.81        18.38 o                         
  -4 -14   1         57.76         55.63        12.77 o                         
  -3 -14   1        159.54        231.57        25.74 o                         
  -2 -14   1         85.35        123.94        15.55 o                         
  -1 -14   1        101.66        189.31        24.73 o                         
   0 -14   1        189.27         -7.34        17.55 o                         
  -7 -13   1          0.18         -3.34         5.78 o                         
  -6 -13   1          0.51         -3.77         5.29 o                         
  -5 -13   1        350.53        282.56        21.97 o                         
  -4 -13   1        108.35         72.73        10.25 o                         
  -3 -13   1        220.90        169.75        18.89 o                         
  -2 -13   1        131.06         56.21        11.71 o                         
  -1 -13   1        215.95        182.86        14.68 o                         
   0 -13   1        134.94         40.43         7.37 o                         
   1 -13   1        196.32        189.33        17.58 o                         
  -8 -12   1        791.41        774.18        48.86 o                         
  -7 -12   1        884.88        815.86        36.95 o                         
  -6 -12   1       2177.09       2175.07       100.18 o                         
  -5 -12   1       1796.01       1659.23        51.37 o                         
  -4 -12   1       1076.54        975.75        35.61 o                         
  -3 -12   1       1544.23       1512.05        43.99 o                         
  -2 -12   1        579.06        475.23        28.27 o                         
  -1 -12   1       1118.86       1000.69        51.34 o                         
   0 -12   1        278.16        267.00        18.95 o                         
   1 -12   1        115.51         69.94         8.84 o                         
   2 -12   1         43.33         33.44        12.16 o                         
   3 -12   1        125.77        154.39        17.70 o                         
  -9 -11   1       1397.45       1276.52        68.30 o                         
  -8 -11   1       1742.60       1746.97        54.55 o                         
  -7 -11   1       1970.87       1853.27        52.41 o                         
  -6 -11   1       1697.23       1645.26        45.53 o                         
  -5 -11   1        567.44        533.56        30.33 o                         
  -4 -11   1        742.37        617.77        24.62 o                         
  -3 -11   1         17.88         17.61         4.22 o                         
  -2 -11   1         39.93         27.99         6.79 o                         
  -1 -11   1          3.41         15.95         5.97 o                         
   0 -11   1        417.14        427.76        22.17 o                         
   1 -11   1        298.36        356.47        18.42 o                         
   2 -11   1        276.92        301.82        19.51 o                         
   3 -11   1        250.49        175.04        14.89 o                         
   4 -11   1        210.80        209.90        17.99 o                         
  -9 -10   1        264.97        279.45        28.40 o                         
  -8 -10   1        237.55        224.22        20.25 o                         
  -7 -10   1          1.22         -2.86         3.74 o                         
  -6 -10   1        207.80        227.08        13.12 o                         
  -5 -10   1        494.96        445.73        19.42 o                         
  -4 -10   1       1243.45       1252.50        40.48 o                         
  -3 -10   1       2193.67       2465.45        57.47 o                         
  -2 -10   1       2253.87       2227.93        50.91 o                         
  -1 -10   1       6455.47       6497.13       145.30 o                         
   0 -10   1       3522.30       3597.83        74.37 o                         
   1 -10   1       4275.08       4083.87        75.55 o                         
   2 -10   1       1614.72       1686.71        44.18 o                         
   3 -10   1       2071.83       2059.18        51.99 o                         
   4 -10   1        876.48        830.07        42.30 o                         
   5 -10   1        394.89        414.91        28.38 o                         
 -10  -9   1         58.25         31.77        13.35 o                         
  -9  -9   1        281.37        245.41        30.84 o                         
  -8  -9   1        902.75        869.52        32.88 o                         
  -7  -9   1       2365.20       2355.89        75.24 o                         
  -6  -9   1       2745.09       2919.61        86.05 o                         
  -5  -9   1       5102.56       4991.92        87.77 o                         
  -4  -9   1       7965.60       7541.99       172.68 o                         
  -3  -9   1       9570.66       9519.64       209.56 o                         
  -2  -9   1       8487.67       8758.58       182.79 o                         
  -1  -9   1       5148.46       5425.37       109.60 o                         
   0  -9   1       3008.62       3331.10        68.02 o                         
   1  -9   1       2385.89       2324.69        62.60 o                         
   2  -9   1        758.95        689.43        22.73 o                         
   3  -9   1         38.21         33.13         5.58 o                         
   4  -9   1          3.51          4.38         3.90 o                         
   5  -9   1        172.46        165.85        15.55 o                         
   6  -9   1        118.19        120.06        21.30 o                         
 -10  -8   1        665.14        623.84        38.36 o                         
  -9  -8   1       1655.52       1612.52        77.30 o                         
  -8  -8   1       3253.67       3268.37        79.55 o                         
  -7  -8   1       3325.51       3258.10        70.29 o                         
  -6  -8   1       3536.93       3474.42        78.96 o                         
  -5  -8   1       3307.06       3411.21        69.17 o                         
  -4  -8   1       4688.17       4848.30       108.54 o                         
  -3  -8   1        819.91        778.34        27.39 o                         
  -2  -8   1        638.16        648.40        20.83 o                         
  -1  -8   1        349.64        345.46        18.28 o                         
   0  -8   1          9.41         12.01         3.57 o                         
   1  -8   1       1736.25       1544.04        38.24 o                         
   2  -8   1       2180.38       2243.82        43.28 o                         
   3  -8   1       3939.36       4040.68        68.68 o                         
   4  -8   1       3501.61       3521.31        73.48 o                         
   5  -8   1       3233.44       3379.68        81.25 o                         
   6  -8   1       2135.59       2212.28        70.56 o                         
 -10  -7   1        653.07        623.13        30.66 o                         
  -9  -7   1        401.54        427.43        40.27 o                         
  -8  -7   1        608.33        639.56        27.14 o                         
  -7  -7   1          9.35         16.46         4.70 o                         
  -6  -7   1        669.14        653.20        27.62 o                         
  -5  -7   1         17.31         19.83         4.06 o                         
  -4  -7   1       1146.99        966.16        35.62 o                         
  -3  -7   1       3319.55       3224.67        80.28 o                         
  -2  -7   1       6297.74       6201.41       150.67 o                         
  -1  -7   1       7187.28       7189.29       119.12 o                         
   0  -7   1      11366.11      11425.79       201.39 o                         
   1  -7   1      18748.86      18478.94       287.28 o                         
   2  -7   1      12536.21      12470.40       173.36 o                         
   3  -7   1       8066.31       8384.62       122.97 o                         
   4  -7   1       3180.10       3199.93        58.36 o                         
   5  -7   1       2018.93       2059.94        47.22 o                         
   6  -7   1       1023.41       1093.20        32.73 o                         
   7  -7   1        230.50        191.83        19.71 o                         
 -10  -6   1          2.13         12.06         8.90 o                         
  -9  -6   1          1.19          3.65         7.85 o                         
  -8  -6   1        137.09        115.10        15.79 o                         
  -7  -6   1        114.82         85.54         9.66 o                         
  -6  -6   1       1765.63       1616.71        39.98 o                         
  -5  -6   1       4374.34       4203.53        78.94 o                         
  -4  -6   1       5610.60       5611.26        98.36 o                         
  -3  -6   1       7405.08       7637.09       242.23 o                         
  -2  -6   1      11303.96      10763.05       212.77 o                         
  -1  -6   1       7867.06       8222.63       132.89 o                         
   0  -6   1       7729.54       7616.72       153.66 o                         
   1  -6   1       2925.52       3060.92        74.66 o                         
   2  -6   1       1731.62       1643.86        32.05 o                         
   3  -6   1        558.78        549.31        17.85 o                         
   4  -6   1         12.42          4.00         1.90 o                         
   5  -6   1          5.26          2.08         3.16 o                         
   6  -6   1        615.60        563.63        17.91 o                         
   7  -6   1        806.23        788.42        28.79 o                         
   8  -6   1        829.45        830.84        35.39 o                         
 -10  -5   1          1.47         10.48        11.29 o                         
  -9  -5   1          7.73          7.29         4.66 o                         
  -8  -5   1          0.02          5.34         3.12 o                         
  -7  -5   1        148.70        127.96        10.37 o                         
  -6  -5   1        770.64        720.53        23.49 o                         
  -5  -5   1        133.78        110.80         7.55 o                         
  -4  -5   1          6.45          4.07         2.44 o                         
  -3  -5   1        699.51        594.53        22.17 o                         
  -2  -5   1          3.01         10.28         3.07 o                         
  -1  -5   1        386.37        423.94        17.02 o                         
   0  -5   1         90.94         69.24         5.87 o                         
   1  -5   1        836.39        714.76        26.80 o                         
   2  -5   1       1922.25       1773.04        43.06 o                         
   3  -5   1       3564.10       3475.96        52.09 o                         
   4  -5   1       2439.35       2390.41        40.41 o                         
   5  -5   1       4603.28       4642.29        79.84 o                         
   6  -5   1       3656.06       3699.47        69.53 o                         
   7  -5   1       2945.44       2841.88        64.34 o                         
   8  -5   1       1436.26       1455.07        48.35 o                         
 -10  -4   1        483.95        503.45        32.78 o                         
  -9  -4   1        788.73        795.27        32.90 o                         
  -8  -4   1        326.61        355.02        14.40 o                         
  -7  -4   1        133.10        157.57         9.50 o                         
  -6  -4   1        861.20        928.21        25.05 o                         
  -5  -4   1        827.93        856.43        22.24 o                         
  -4  -4   1        115.07         93.03         6.35 o                         
  -3  -4   1        215.60        209.55         8.91 o                         
  -2  -4   1        461.31        537.59        22.99 o                         
  -1  -4   1       5223.65       5359.90       108.57 o                         
   0  -4   1       6589.01       6521.10       114.80 o                         
   1  -4   1       2528.23       2487.96        42.27 o                         
   2  -4   1       4208.77       3863.33        60.01 o                         
   3  -4   1       3537.51       3295.50        58.26 o                         
   4  -4   1       4313.42       4142.96        61.06 o                         
   5  -4   1       2515.85       2404.32        41.90 o                         
   6  -4   1        700.16        712.80        22.96 o                         
   7  -4   1       1161.65       1180.34        32.71 o                         
   8  -4   1        393.74        373.07        20.21 o                         
   9  -4   1        425.27        477.49        32.97 o                         
 -10  -3   1        379.09        394.36        25.30 o                         
  -9  -3   1        140.06        161.78        16.22 o                         
  -8  -3   1         22.27          4.41         3.19 o                         
  -7  -3   1         39.74         35.52         4.63 o                         
  -6  -3   1        216.86        261.39        11.49 o                         
  -5  -3   1       1278.11       1407.52        28.25 o                         
  -4  -3   1       3783.63       3966.34        60.40 o                         
  -3  -3   1         99.48        137.17         6.67 o                         
  -2  -3   1        173.38        237.68        25.20 o                         
  -1  -3   1          3.26         26.10         3.40 o                         
   0  -3   1         68.44        121.53         9.36 o                         
   1  -3   1        265.63        304.79         9.86 o                         
   2  -3   1       1251.34       1212.55        24.97 o                         
   3  -3   1       2972.58       2915.54        46.18 o                         
   4  -3   1        305.63        303.57        12.38 o                         
   5  -3   1        339.35        309.60         9.62 o                         
   6  -3   1         63.13         72.47         6.32 o                         
   7  -3   1         43.88         37.83         6.07 o                         
   8  -3   1         41.04         28.02         6.07 o                         
   9  -3   1        131.07        116.34        13.51 o                         
 -10  -2   1        714.63        672.24        42.00 o                         
  -9  -2   1       1305.71       1267.73        44.13 o                         
  -8  -2   1       2698.91       2716.11        62.95 o                         
  -7  -2   1       5365.19       5561.24       102.63 o                         
  -6  -2   1       8120.74       8047.65       116.60 o                         
  -5  -2   1       5491.75       5503.09        76.70 o                         
  -4  -2   1       5495.39       5587.48        88.69 o                         
  -3  -2   1       6911.62       7322.48       100.56 o                         
  -2  -2   1       4784.16       5270.22       134.41 o                         
  -1  -2   1         12.45         17.24         2.42 o                         
   0  -2   1       1232.16       1318.52        33.95 o                         
   1  -2   1       2534.25       2578.73        36.98 o                         
   2  -2   1        984.65       1021.64        23.37 o                         
   3  -2   1        304.32        311.28        11.33 o                         
   4  -2   1         97.01        116.22         6.18 o                         
   5  -2   1          4.13          3.15         1.92 o                         
   6  -2   1          1.33          0.15         1.95 o                         
   7  -2   1        154.44        134.38        11.94 o                         
   8  -2   1        510.23        480.39        20.14 o                         
   9  -2   1        874.28        856.41        32.96 o                         
 -10  -1   1       2277.24       2165.11        68.13 o                         
  -9  -1   1       3607.31       3807.68        92.59 o                         
  -8  -1   1       4896.76       5051.65        99.60 o                         
  -7  -1   1       5515.24       5731.60       106.34 o                         
  -6  -1   1       3548.54       3592.55        65.08 o                         
  -5  -1   1       1206.93       1251.56        24.99 o                         
  -4  -1   1         81.94         74.77         4.42 o                         
  -3  -1   1        105.86        129.19         5.33 o                         
  -2  -1   1      12241.84      12653.18       165.42 o                         
  -1  -1   1         16.58         14.88         2.91 o                         
   1  -1   1       7343.06       7462.11        87.37 o                         
   2  -1   1       1427.19       1629.86        29.67 o                         
   3  -1   1        490.43        439.39        14.22 o                         
   4  -1   1        209.00        227.66         8.51 o                         
   5  -1   1         29.00         50.93         7.34 o                         
   6  -1   1          2.36          6.91         3.01 o                         
   7  -1   1        338.40        326.02        14.86 o                         
   8  -1   1        673.94        671.11        23.85 o                         
   9  -1   1        136.10        137.36        13.32 o                         
  10  -1   1         79.63         56.58         9.99 o                         
 -10   0   1        874.02        839.57        34.40 o                         
  -9   0   1        692.54        676.45        31.31 o                         
  -8   0   1          4.00          3.63         5.73 o                         
  -7   0   1        375.88        361.42        17.63 o                         
  -6   0   1       5085.19       5154.77        87.06 o                         
  -5   0   1       1426.41       1448.03        34.54 o                         
  -4   0   1      10890.48      11037.19       152.21 o                         
  -3   0   1       9328.36       9030.28       121.60 o                         
   1   0   1         22.21         29.75         1.72 o                         
   2   0   1      15297.14      15324.51       391.15 o                         
   3   0   1       4197.22       4430.48        73.11 o                         
   4   0   1        369.74        377.97        11.98 o                         
   5   0   1        125.96        135.78         7.72 o                         
   6   0   1        126.17        128.42         8.40 o                         
   7   0   1         48.16         32.73         5.96 o                         
   8   0   1          6.61         -3.31         3.31 o                         
   9   0   1         28.08         29.02         9.42 o                         
  10   0   1          0.07          7.72         8.29 o                         
 -10   1   1        446.29        431.84        27.84 o                         
  -9   1   1       1106.78       1136.66        42.44 o                         
  -8   1   1       2363.95       2365.15        72.47 o                         
  -7   1   1       5525.60       5424.63        93.76 o                         
  -6   1   1       8096.53       7990.79       126.49 o                         
  -5   1   1      12260.52      11783.53       174.73 o                         
  -4   1   1      16087.92      15848.43       228.30 o                         
  -3   1   1      19617.07      18990.21       268.66 o                         
   1   1   1       5746.23       5539.49        68.55 o                         
   2   1   1       3166.64       3265.92        46.20 o                         
   3   1   1        513.89        571.91        13.61 o                         
   4   1   1        123.46        112.32         5.77 o                         
   5   1   1       1027.18       1077.53        23.47 o                         
   6   1   1        107.62        100.21         6.78 o                         
   7   1   1        439.48        457.53        17.82 o                         
   8   1   1         48.20         46.00         6.69 o                         
   9   1   1        151.89        142.04        13.05 o                         
  10   1   1          3.37          6.59         5.28 o                         
  -9   2   1       2267.80       2298.13        66.44 o                         
  -8   2   1       3126.91       3225.85        81.44 o                         
  -7   2   1       3555.00       3585.59        73.88 o                         
  -6   2   1       3853.75       3708.42        62.64 o                         
  -5   2   1       6836.74       6899.63       101.94 o                         
  -4   2   1       3226.58       3080.33        45.88 o                         
  -3   2   1       4218.93       4305.54        58.85 o                         
  -2   2   1        216.94        182.66         7.43 o                         
  -1   2   1        635.78        704.60        15.39 o                         
   0   2   1        413.39        388.77        11.50 o                         
   1   2   1       1072.49       1172.19        30.49 o                         
   2   2   1      12224.59      12009.74       228.65 o                         
   3   2   1       3981.17       3869.18        67.82 o                         
   4   2   1       8310.66       8090.45       112.52 o                         
   5   2   1       3467.25       3380.41        58.18 o                         
   6   2   1       3546.58       3470.70        57.96 o                         
   7   2   1       3499.67       3461.99        60.45 o                         
   8   2   1       2929.35       2939.11        60.71 o                         
   9   2   1        390.36        388.25        21.61 o                         
  10   2   1        167.82        173.63        17.59 o                         
  -9   3   1        164.83        168.84        16.55 o                         
  -8   3   1        384.36        345.13        18.93 o                         
  -7   3   1        330.38        317.31        15.44 o                         
  -6   3   1        328.15        348.23        13.88 o                         
  -5   3   1         79.26         79.10         5.97 o                         
  -4   3   1        574.22        689.37        15.62 o                         
  -3   3   1       1083.76        996.11        20.55 o                         
  -2   3   1       3787.22       3921.32        56.95 o                         
  -1   3   1       4348.18       4071.51        57.28 o                         
   1   3   1      11792.35      11715.47       250.94 o                         
   3   3   1       7517.80       7020.23       103.96 o                         
   4   3   1      23675.29      23319.10       327.90 o                         
   5   3   1       5790.00       5686.50        91.84 o                         
   6   3   1       5931.82       6218.84       100.67 o                         
   7   3   1       1212.25       1139.77        29.44 o                         
   8   3   1        423.11        432.37        22.99 o                         
   9   3   1          0.37         -4.17         4.47 o                         
  10   3   1          1.96          4.10         5.17 o                         
  -9   4   1          0.05         -5.43         5.43 o                         
  -8   4   1          0.27         10.32        13.01 o                         
  -7   4   1        127.27        192.22        14.56 o                         
  -6   4   1       1082.53       1099.31        29.65 o                         
  -5   4   1       2843.93       2837.64        46.16 o                         
  -4   4   1       4481.55       4556.85        70.69 o                         
  -3   4   1       6833.08       6941.71       114.74 o                         
  -2   4   1       9696.27       9284.59       126.34 o                         
  -1   4   1      13724.27      13501.33       190.89 o                         
   1   4   1      11621.51      11928.81       200.40 o                         
   2   4   1       4987.48       4697.32        86.21 o                         
   3   4   1       7014.32       6944.80       112.63 o                         
   4   4   1       1106.18       1062.50        23.90 o                         
   5   4   1          6.75         10.97         3.27 o                         
   6   4   1          3.77          2.38         2.08 o                         
   7   4   1       2228.71       2320.94        44.90 o                         
   8   4   1       1535.27       1534.36        38.40 o                         
   9   4   1       1852.48       1874.38        50.70 o                         
  10   4   1       1725.97       1797.44        52.28 o                         
  -8   5   1         34.05         32.92         9.09 o                         
  -7   5   1        203.77        233.14        22.18 o                         
  -6   5   1        610.10        672.49        18.64 o                         
  -5   5   1       1831.96       1913.80        35.57 o                         
  -4   5   1       1653.62       1614.71        32.87 o                         
  -3   5   1       2806.44       2824.10        65.80 o                         
  -2   5   1       3576.46       3612.70        65.81 o                         
  -1   5   1       4840.99       5398.59        76.60 o                         
   0   5   1         80.60         70.79         6.70 o                         
   1   5   1        570.94        660.15        18.70 o                         
   2   5   1       1098.12       1086.92        31.05 o                         
   3   5   1       1827.31       1904.37        43.61 o                         
   4   5   1      10146.43      10707.05       171.34 o                         
   5   5   1       7672.05       7584.66       157.18 o                         
   6   5   1      15513.02      15692.77       247.60 o                         
   7   5   1       6486.22       6467.87       107.70 o                         
   8   5   1       6889.20       6958.36       127.99 o                         
   9   5   1       4559.16       4598.10       114.70 o                         
  10   5   1       3324.97       3240.01        86.23 o                         
  -8   6   1          3.33          0.93        12.73 o                         
  -7   6   1         73.82         70.68         8.03 o                         
  -6   6   1         27.19         21.85         4.38 o                         
  -5   6   1          1.30         -0.61         2.17 o                         
  -4   6   1         16.36          7.90         2.51 o                         
  -3   6   1         36.82         27.44         4.17 o                         
  -2   6   1        163.31        229.16        10.69 o                         
  -1   6   1       2331.29       2588.28        46.32 o                         
   0   6   1       5540.70       5517.59       102.69 o                         
   1   6   1       2636.47       2714.14        50.40 o                         
   2   6   1       8597.53       8657.70       216.81 o                         
   3   6   1      11207.54      11595.15       203.11 o                         
   4   6   1      15267.40      14916.92       233.48 o                         
   5   6   1      10767.58      10637.20       207.45 o                         
   6   6   1       9787.20       9830.32       165.08 o                         
   7   6   1       2674.01       2661.92        59.78 o                         
   8   6   1       4260.15       4116.28       123.64 o                         
   9   6   1        608.80        544.15        24.09 o                         
  10   6   1        190.09        164.32        17.78 o                         
  -7   7   1          2.56          0.49         5.87 o                         
  -6   7   1         21.62          5.85         5.02 o                         
  -5   7   1         39.54         30.64         4.66 o                         
  -4   7   1         18.34         16.80         2.99 o                         
  -3   7   1        187.21        215.56        10.79 o                         
  -2   7   1        553.50        516.56        16.92 o                         
  -1   7   1        689.21        890.05        24.80 o                         
   0   7   1       1831.26       1959.06        65.20 o                         
   1   7   1       6267.74       6639.45       110.63 o                         
   2   7   1       4610.05       4948.53       111.60 o                         
   3   7   1       3262.97       3285.68        70.15 o                         
   4   7   1       1405.14       1550.98        66.22 o                         
   5   7   1        864.71        889.24        24.50 o                         
   6   7   1         47.23         53.65         6.22 o                         
   7   7   1          4.54         14.15         3.46 o                         
   8   7   1        884.35        934.45        29.46 o                         
   9   7   1        958.49       1029.00        38.24 o                         
  10   7   1       1578.01       1676.13        50.76 o                         
  -7   8   1        410.49        370.90        30.28 o                         
  -6   8   1        416.92        412.31        17.44 o                         
  -5   8   1        247.24        223.13        12.81 o                         
  -4   8   1         66.39         61.80        11.08 o                         
  -3   8   1          1.25          5.54         2.85 o                         
  -2   8   1         15.60         15.20         3.43 o                         
  -1   8   1         19.77         23.57         4.59 o                         
   0   8   1          3.27          7.74         3.40 o                         
   1   8   1          8.65          4.48         1.84 o                         
   2   8   1        332.14        366.25        21.76 o                         
   3   8   1         93.05        122.48         9.81 o                         
   4   8   1       1057.41       1199.89        33.75 o                         
   5   8   1       1117.54       1187.36        30.34 o                         
   6   8   1       2080.37       2152.25        46.85 o                         
   7   8   1       1559.47       1835.03        47.35 o                         
   8   8   1       3019.33       3114.36        65.69 o                         
   9   8   1       2290.13       2324.11        79.39 o                         
  10   8   1       1653.32       1647.38        77.83 o                         
  -6   9   1        516.20        572.23        28.16 o                         
  -5   9   1        190.34        179.77        15.76 o                         
  -4   9   1        196.26        211.29        15.91 o                         
  -3   9   1        215.93        190.58        11.36 o                         
  -2   9   1         65.13         41.05         6.12 o                         
  -1   9   1         95.41         70.87         7.42 o                         
   0   9   1        159.77        190.18        11.70 o                         
   1   9   1          1.28          4.83         3.12 o                         
   2   9   1          9.96          9.56         2.96 o                         
   3   9   1        333.67        367.28        17.81 o                         
   4   9   1         88.01        132.78        10.78 o                         
   5   9   1        661.07        876.90        25.78 o                         
   6   9   1        961.86       1009.06        29.41 o                         
   7   9   1       1059.87       1084.85        34.80 o                         
   8   9   1        462.83        516.58        24.49 o                         
   9   9   1          5.16         11.27         5.72 o                         
  10   9   1         74.36         53.85         9.90 o                         
  -5  10   1        174.18        206.16        21.29 o                         
  -4  10   1        418.64        456.62        25.38 o                         
  -3  10   1        662.52        627.98        24.98 o                         
  -2  10   1       1205.63       1353.35        40.34 o                         
  -1  10   1       1139.45       1258.25        35.97 o                         
   0  10   1       1220.07       1066.08        31.89 o                         
   1  10   1        966.30        923.08        33.23 o                         
   2  10   1        348.59        336.58        15.23 o                         
   3  10   1        947.72       1003.70        36.10 o                         
   4  10   1        313.40        358.80        19.63 o                         
   5  10   1        368.89        317.36        17.23 o                         
   6  10   1         95.32         68.77         8.26 o                         
   7  10   1        184.78        206.08        13.50 o                         
   8  10   1        284.25        315.10        21.64 o                         
   9  10   1         38.28         44.02         8.23 o                         
  10  10   1         42.95         31.22         9.08 o                         
  -4  11   1       1521.29       1627.13        59.02 o                         
  -3  11   1       2475.85       2576.31        61.64 o                         
  -2  11   1       1661.90       1691.89        50.63 o                         
  -1  11   1       2431.41       2623.35        66.25 o                         
   0  11   1       1483.75       1655.01        44.06 o                         
   1  11   1       1599.29       1598.23        46.48 o                         
   2  11   1        850.79        867.07        26.55 o                         
   3  11   1        633.04        549.14        22.30 o                         
   4  11   1         12.43         13.44         4.57 o                         
   5  11   1         14.10         57.10         8.81 o                         
   6  11   1          0.31          6.77         3.38 o                         
   7  11   1          6.07          3.69         6.68 o                         
   8  11   1          3.40          2.71         4.45 o                         
   9  11   1         44.69         23.28         7.46 o                         
  -3  12   1        399.00        447.01        24.88 o                         
  -2  12   1        328.22        298.03        17.84 o                         
  -1  12   1        188.46        179.36        15.37 o                         
   0  12   1          9.90         -4.30         4.30 o                         
   1  12   1        260.76        218.15        16.28 o                         
   2  12   1        686.61        628.44        29.00 o                         
   3  12   1       1137.30       1035.78        32.22 o                         
   4  12   1        832.51        936.90        38.90 o                         
   5  12   1       1088.84       1057.79        35.47 o                         
   6  12   1       1028.39       1004.85        37.04 o                         
   7  12   1        673.55        735.13        38.33 o                         
   8  12   1        550.43        541.88        29.71 o                         
   9  12   1        100.26        143.61        48.88 o                         
  -2  13   1        687.00        613.82        29.31 o                         
  -1  13   1       1788.99       1946.00        75.78 o                         
   0  13   1       2243.41       2297.92        64.22 o                         
   1  13   1       2967.88       2938.08        77.27 o                         
   2  13   1       3263.55       3192.22        90.93 o                         
   3  13   1       2500.21       2471.20        63.77 o                         
   4  13   1       1964.89       2128.03        58.92 o                         
   5  13   1       2113.40       2366.35        65.55 o                         
   6  13   1        682.09        709.23        30.84 o                         
   7  13   1        577.03        658.65        38.22 o                         
   8  13   1          5.70         -8.62        13.63 o                         
  -1  14   1       1345.17       1452.99        62.20 o                         
   0  14   1       1618.58       1804.88        62.69 o                         
   1  14   1       1837.05       1889.48        58.16 o                         
   2  14   1        715.11        811.42        35.30 o                         
   3  14   1        457.75        588.83        34.70 o                         
   4  14   1        175.54        238.14        17.45 o                         
   5  14   1          5.44         32.26        10.24 o                         
   6  14   1        125.83         50.88        10.77 o                         
   7  14   1        259.90        223.75        22.09 o                         
   2  15   1        294.59        192.24        26.19 o                         
   3  15   1        609.20        469.12        32.82 o                         
   4  15   1        976.04        883.81        35.02 o                         
  -5 -14   2         41.34         30.95        25.84 o                         
  -4 -14   2          0.52          7.42        12.90 o                         
  -3 -14   2        159.13        124.64        29.51 o                         
  -2 -14   2        385.74        409.52        24.59 o                         
  -7 -13   2         90.14         71.89        13.28 o                         
  -6 -13   2        219.49        276.88        23.59 o                         
  -5 -13   2         33.86         24.34         7.73 o                         
  -4 -13   2        923.78       1105.44        44.19 o                         
  -3 -13   2        463.81        609.85        27.85 o                         
  -2 -13   2        825.71        938.58        36.38 o                         
  -1 -13   2        629.23        819.85        33.93 o                         
   0 -13   2        697.56        799.52        39.42 o                         
   1 -13   2        473.06        514.63        34.46 o                         
  -8 -12   2          0.30         -8.40         8.40 o                         
  -7 -12   2         96.27         75.97        21.87 o                         
  -6 -12   2         67.60         37.94         9.56 o                         
  -5 -12   2          6.62          2.79         5.42 o                         
  -4 -12   2          1.77          3.56         4.12 o                         
  -3 -12   2        218.75        122.09        10.80 o                         
  -2 -12   2          2.94         -4.93         9.85 o                         
  -1 -12   2         23.16          6.58         4.57 o                         
   0 -12   2          2.85         13.08         5.43 o                         
   1 -12   2         47.30         23.81         6.52 o                         
   2 -12   2         36.56         24.27         8.61 o                         
  -8 -11   2       1187.46       1153.94        60.58 o                         
  -7 -11   2        995.31        970.64        68.70 o                         
  -6 -11   2        373.36        299.37        16.54 o                         
  -5 -11   2        642.38        516.37        21.04 o                         
  -4 -11   2       1010.63        975.60        35.15 o                         
  -3 -11   2        179.88        137.67        12.13 o                         
  -2 -11   2        166.53        122.77        14.12 o                         
  -1 -11   2         53.22         44.35         8.26 o                         
   0 -11   2        366.61        441.13        20.18 o                         
   1 -11   2        290.32        358.35        18.80 o                         
   2 -11   2        381.15        512.64        22.85 o                         
   3 -11   2        179.48        244.12        17.76 o                         
   4 -11   2        234.55        301.67        23.55 o                         
  -9 -10   2        686.62        697.74        46.91 o                         
  -8 -10   2        402.53        449.92        31.54 o                         
  -7 -10   2          7.47         -4.98         4.99 o                         
  -6 -10   2         69.10         45.39         8.93 o                         
  -5 -10   2         16.11         27.02         4.88 o                         
  -4 -10   2        171.48        221.45        14.04 o                         
  -3 -10   2        909.68        818.57        30.35 o                         
  -2 -10   2        196.95        177.39        10.44 o                         
  -1 -10   2        691.94        662.92        27.60 o                         
   0 -10   2         28.52          5.93         3.65 o                         
   1 -10   2        191.53        161.66        11.79 o                         
   2 -10   2         67.20         31.58         7.44 o                         
   3 -10   2         55.23         15.10         4.96 o                         
   4 -10   2         47.40         69.83        10.24 o                         
   5 -10   2         68.05         70.29        16.01 o                         
  -9  -9   2        372.01        465.40        47.37 o                         
  -8  -9   2       1141.19       1189.61        64.75 o                         
  -7  -9   2       1753.23       1801.12        49.53 o                         
  -6  -9   2       3246.82       3235.78        70.79 o                         
  -5  -9   2       4825.10       4727.31       100.12 o                         
  -4  -9   2       4974.66       5738.46       156.27 o                         
  -3  -9   2       2879.12       2862.28        68.62 o                         
  -2  -9   2       4404.34       4152.24        80.79 o                         
  -1  -9   2       1677.10       1563.76        44.33 o                         
   0  -9   2        860.28        731.51        25.08 o                         
   1  -9   2        538.41        495.63        18.53 o                         
   2  -9   2         97.19        120.63         9.72 o                         
   3  -9   2          0.45          2.00         2.93 o                         
   4  -9   2         14.38          6.68         4.97 o                         
   5  -9   2          5.46          8.20         7.47 o                         
   6  -9   2          7.31         20.69        11.83 o                         
 -10  -8   2       2282.21       2300.03       125.36 o                         
  -9  -8   2       2542.68       2784.12       138.60 o                         
  -8  -8   2       4629.62       4560.20       129.34 o                         
  -7  -8   2       3597.23       3621.73        90.49 o                         
  -6  -8   2       7332.39       7688.33       149.54 o                         
  -5  -8   2       4292.05       4022.19        78.73 o                         
  -4  -8   2       2876.33       2914.88        93.85 o                         
  -3  -8   2        829.20        948.63        31.99 o                         
  -2  -8   2        536.67        554.26        19.25 o                         
  -1  -8   2         20.67         23.71         4.48 o                         
   0  -8   2          0.35          1.11         2.83 o                         
   1  -8   2        786.48        957.47        25.86 o                         
   2  -8   2        824.13        821.73        24.25 o                         
   3  -8   2        462.04        416.32        18.52 o                         
   4  -8   2        188.53        177.86        11.60 o                         
   5  -8   2        107.59         78.45        16.11 o                         
   6  -8   2        151.86        109.72        17.12 o                         
 -10  -7   2       1220.77       1227.98        55.30 o                         
  -9  -7   2       1290.68       1293.94        50.32 o                         
  -8  -7   2        780.78        803.97        47.01 o                         
  -7  -7   2        852.33        796.94        26.34 o                         
  -6  -7   2          5.60          6.26         6.19 o                         
  -5  -7   2       1155.44       1040.20        28.78 o                         
  -4  -7   2       1223.85       1349.14        33.67 o                         
  -3  -7   2       1392.83       1384.93        44.44 o                         
  -2  -7   2       3464.44       3344.00        71.54 o                         
  -1  -7   2       4286.02       4072.38        73.19 o                         
   0  -7   2       6570.18       6104.46       116.16 o                         
   1  -7   2       5127.83       4980.20        82.44 o                         
   2  -7   2        690.08        729.18        19.99 o                         
   3  -7   2       3545.57       3347.73        62.21 o                         
   4  -7   2       1275.63       1250.44        35.29 o                         
   5  -7   2       1545.21       1566.69        42.28 o                         
   6  -7   2         96.36         81.57        14.91 o                         
   7  -7   2         65.17         35.60        11.00 o                         
 -10  -6   2          8.73         16.21         9.76 o                         
  -9  -6   2        100.60         69.24        11.29 o                         
  -8  -6   2        642.64        583.64        33.55 o                         
  -7  -6   2       1386.62       1309.86        50.03 o                         
  -6  -6   2       4698.93       4540.48       107.79 o                         
  -5  -6   2       4761.47       4446.18        84.39 o                         
  -4  -6   2       7779.02       7738.66       130.16 o                         
  -3  -6   2      11645.71      12037.62       260.46 o                         
  -2  -6   2       8806.62       8978.66       254.30 o                         
  -1  -6   2      14039.69      13622.19       234.57 o                         
   0  -6   2       8483.50       8474.06       260.10 o                         
   1  -6   2       3524.03       3298.44        61.89 o                         
   2  -6   2       3236.78       3393.91        59.59 o                         
   3  -6   2       1015.93       1135.10        26.18 o                         
   4  -6   2        464.19        466.06        14.51 o                         
   5  -6   2          1.55          3.54         2.98 o                         
   6  -6   2         47.43         32.87         5.17 o                         
   7  -6   2         21.95         17.83         5.37 o                         
   8  -6   2         91.23         34.33         9.65 o                         
 -10  -5   2        168.07        173.69        24.23 o                         
  -9  -5   2        992.72        991.11        39.60 o                         
  -8  -5   2       1500.60       1467.61        45.83 o                         
  -7  -5   2       4027.76       3985.77       104.14 o                         
  -6  -5   2       2964.54       2788.78        77.37 o                         
  -5  -5   2       4493.35       4419.19        88.29 o                         
  -4  -5   2       8009.02       7777.12       129.45 o                         
  -3  -5   2       4045.13       4119.12       114.74 o                         
  -2  -5   2       6251.14       6387.41       234.23 o                         
  -1  -5   2        949.40        899.75        26.87 o                         
   0  -5   2        152.78        176.62         9.48 o                         
   1  -5   2          6.28          2.25         1.25 o                         
   2  -5   2         66.87         81.46         5.49 o                         
   3  -5   2       1448.72       1259.42        24.07 o                         
   4  -5   2       1124.76       1059.95        24.01 o                         
   5  -5   2       4085.34       3914.90        69.63 o                         
   6  -5   2       1201.16       1169.28        33.44 o                         
   7  -5   2       2043.17       1967.68        49.87 o                         
   8  -5   2       1194.12       1201.26        53.69 o                         
 -10  -4   2        103.40         75.24        24.25 o                         
  -9  -4   2        185.24        174.32        11.37 o                         
  -8  -4   2        443.95        444.10        23.55 o                         
  -7  -4   2        118.71        131.66         9.68 o                         
  -6  -4   2        880.06        839.55        27.67 o                         
  -5  -4   2        844.58        871.88        24.39 o                         
  -4  -4   2        202.74        198.32         9.83 o                         
  -3  -4   2          4.52          2.66         2.10 o                         
  -2  -4   2        899.12        758.55        28.98 o                         
  -1  -4   2       2299.53       1901.69        43.69 o                         
   0  -4   2       1880.76       1649.86        33.59 o                         
   1  -4   2       9801.59       9117.53       178.40 o                         
   2  -4   2      11430.40      11130.88       166.37 o                         
   3  -4   2      12525.41      12141.08       159.70 o                         
   4  -4   2       9337.83       9131.22       121.30 o                         
   5  -4   2       7953.41       7855.45       123.81 o                         
   6  -4   2       4726.37       4746.66        80.80 o                         
   7  -4   2       3950.29       4025.90        84.53 o                         
   8  -4   2        849.72        832.45        30.68 o                         
   9  -4   2        649.51        662.03        34.37 o                         
 -10  -3   2         71.06         55.47        11.60 o                         
  -9  -3   2         48.75         38.09         8.72 o                         
  -8  -3   2         13.75          8.46         3.12 o                         
  -7  -3   2          6.05          1.64         2.31 o                         
  -6  -3   2          1.04          0.65         1.64 o                         
  -5  -3   2        441.87        386.96        14.10 o                         
  -4  -3   2       3990.07       4007.74       122.47 o                         
  -3  -3   2       7682.39       7447.64       120.02 o                         
  -2  -3   2       9838.05       9874.87       190.48 o                         
  -1  -3   2       8964.49       8872.99       151.29 o                         
   0  -3   2      17513.59      16966.96       255.53 o                         
   1  -3   2      23674.32      23045.66       422.74 o                         
   2  -3   2      15189.65      14687.46       183.23 o                         
   3  -3   2       6028.72       6057.74        77.37 o                         
   4  -3   2       4435.78       4440.67        63.81 o                         
   5  -3   2       2060.06       2224.56        38.50 o                         
   6  -3   2        538.73        607.81        20.00 o                         
   7  -3   2          0.65          2.59         3.93 o                         
   8  -3   2         94.91         68.73         8.77 o                         
   9  -3   2        626.63        543.33        29.23 o                         
 -10  -2   2        143.14        130.52        21.92 o                         
  -9  -2   2        118.58         92.87        11.59 o                         
  -8  -2   2         93.22        123.67        11.85 o                         
  -7  -2   2          7.57         14.10         2.86 o                         
  -6  -2   2        216.45        193.07        12.61 o                         
  -5  -2   2       1016.36        973.12        23.82 o                         
  -4  -2   2       3869.58       3722.22        61.92 o                         
  -3  -2   2       5061.60       4848.18        74.03 o                         
  -2  -2   2       4683.04       4792.85       176.31 o                         
  -1  -2   2      11403.04      11817.50       220.23 o                         
   0  -2   2      13141.90      13419.92       220.48 o                         
   1  -2   2       2151.24       2325.52        33.85 o                         
   2  -2   2          6.56          9.52         1.29 o                         
   3  -2   2        222.64        174.81         6.74 o                         
   4  -2   2        626.74        553.68        14.51 o                         
   5  -2   2       2444.04       2282.93        38.67 o                         
   6  -2   2       3282.93       2996.38        54.20 o                         
   7  -2   2       5411.11       5237.95        92.87 o                         
   8  -2   2       3148.29       3137.17        69.99 o                         
   9  -2   2       2821.71       2778.91        73.29 o                         
 -10  -1   2        449.64        432.37        28.63 o                         
  -9  -1   2        659.59        680.00        31.57 o                         
  -8  -1   2         57.20         55.12         8.22 o                         
  -7  -1   2         35.69         36.36         5.81 o                         
  -6  -1   2        487.76        494.34        14.56 o                         
  -5  -1   2         64.78         56.48         5.06 o                         
  -4  -1   2          1.70          1.90         1.54 o                         
  -3  -1   2         17.51         13.58         2.03 o                         
  -2  -1   2        897.97        967.77        21.34 o                         
  -1  -1   2        205.52        213.71        17.23 o                         
   0  -1   2        720.58        733.00        13.56 o                         
   1  -1   2       2572.54       2400.15        31.68 o                         
   2  -1   2       5247.71       5138.07        66.37 o                         
   3  -1   2       1549.05       1302.81        21.44 o                         
   4  -1   2       7083.38       6418.70       111.37 o                         
   5  -1   2       5301.31       5174.33        73.68 o                         
   6  -1   2       8143.65       8098.29       111.53 o                         
   7  -1   2       4163.43       4191.08        77.04 o                         
   8  -1   2       2026.15       1978.83        62.90 o                         
   9  -1   2       1107.85       1159.80        38.45 o                         
  10  -1   2        439.20        467.99        48.06 o                         
 -10   0   2        205.09        199.14        19.60 o                         
  -9   0   2         29.45         17.83         6.85 o                         
  -8   0   2          0.37          1.49         3.71 o                         
  -7   0   2        141.89        135.49        11.81 o                         
  -6   0   2         64.40         62.42         6.45 o                         
  -5   0   2         14.53         12.08         2.03 o                         
  -4   0   2       1044.12       1184.59        23.04 o                         
  -3   0   2        536.74        619.33        15.42 o                         
  -2   0   2        156.71        141.88         6.91 o                         
  -1   0   2        378.51        427.89         9.91 o                         
   0   0   2         62.16         87.84         2.74 o                         
   1   0   2        425.46        479.18         7.53 o                         
   2   0   2       5059.85       5011.67        60.77 o                         
   3   0   2       3511.93       3510.28        50.75 o                         
   4   0   2       1005.90        979.76        27.07 o                         
   5   0   2       1606.48       1595.67        32.61 o                         
   6   0   2         96.80        105.01         6.62 o                         
   7   0   2         72.11         84.94         7.13 o                         
   8   0   2         43.41         30.19         5.35 o                         
   9   0   2         47.77         35.35        11.55 o                         
  10   0   2        275.49        258.99        21.39 o                         
 -10   1   2        110.32         84.10        22.77 o                         
  -9   1   2        295.49        261.75        19.98 o                         
  -8   1   2        668.25        689.83        27.49 o                         
  -7   1   2       1895.91       2011.04        56.19 o                         
  -6   1   2       1208.39       1182.19        30.07 o                         
  -5   1   2       3637.44       3820.35        66.28 o                         
  -4   1   2       4503.02       4693.18        75.45 o                         
  -3   1   2       2197.85       2213.42        32.78 o                         
  -2   1   2       1552.99       1630.48        27.34 o                         
  -1   1   2       1188.00       1235.61        19.03 o                         
   0   1   2       2904.74       2927.57        49.37 o                         
   1   1   2       2537.51       2713.98        31.51 o                         
   2   1   2       4973.98       5235.08        70.66 o                         
   3   1   2          7.34          4.55         0.98 o                         
   4   1   2        740.51        754.22        19.63 o                         
   5   1   2        468.06        454.74        13.71 o                         
   6   1   2        606.54        593.76        16.57 o                         
   7   1   2        401.87        379.67        14.98 o                         
   8   1   2        379.38        331.57        15.19 o                         
   9   1   2        740.89        735.50        29.04 o                         
  10   1   2        973.84        966.49        42.29 o                         
  -9   2   2       1567.64       1463.61        50.60 o                         
  -8   2   2       3097.79       3073.48        77.56 o                         
  -7   2   2       3698.68       3731.33        87.28 o                         
  -6   2   2       7314.44       7180.76       108.03 o                         
  -5   2   2       6409.39       6513.84        96.67 o                         
  -4   2   2       4594.00       4365.83        62.10 o                         
  -3   2   2       4342.23       4538.81        65.58 o                         
  -2   2   2       3732.84       3692.11        54.05 o                         
  -1   2   2       9858.81      10095.12       131.62 o                         
   0   2   2        816.05        868.38        21.76 o                         
   1   2   2       1482.99       1539.72        27.51 o                         
   2   2   2      10053.67      10250.07       144.21 o                         
   3   2   2        134.76        173.94         6.69 o                         
   4   2   2        233.22        274.39         8.44 o                         
   5   2   2         22.91         17.07         2.82 o                         
   6   2   2        233.78        219.67         9.57 o                         
   7   2   2        301.26        302.60        12.45 o                         
   8   2   2        631.76        627.02        22.79 o                         
   9   2   2        372.21        342.68        19.45 o                         
  10   2   2         21.51          4.74         8.55 o                         
  -9   3   2       1834.62       1776.33        58.05 o                         
  -8   3   2       2299.99       2254.62        90.91 o                         
  -7   3   2       1719.11       1673.11        37.94 o                         
  -6   3   2       1021.75        975.72        25.14 o                         
  -5   3   2        480.36        439.24        13.41 o                         
  -4   3   2        234.35        245.39         8.69 o                         
  -3   3   2        234.96        275.14         9.06 o                         
  -2   3   2      13663.14      13811.81       250.04 o                         
  -1   3   2       6307.01       6194.53        83.81 o                         
   1   3   2      12214.55      11861.30       219.15 o                         
   2   3   2      13339.63      13141.83       184.41 o                         
   3   3   2       2551.72       2456.43        41.33 o                         
   4   3   2       7913.41       7752.54       102.64 o                         
   5   3   2       1279.92       1199.66        25.48 o                         
   6   3   2        965.00        964.24        20.57 o                         
   7   3   2        138.14        140.12         8.92 o                         
   8   3   2          5.80          1.74         2.80 o                         
   9   3   2          1.00          3.51         4.83 o                         
  10   3   2         44.09         40.86         8.22 o                         
  -9   4   2        153.73        126.52        17.90 o                         
  -8   4   2         64.85         78.37        16.91 o                         
  -7   4   2        484.93        505.11        21.90 o                         
  -6   4   2       2457.22       2542.84        48.72 o                         
  -5   4   2       3855.87       4114.77        62.08 o                         
  -4   4   2       7700.02       7670.30       103.39 o                         
  -3   4   2      16789.69      16581.82       236.46 o                         
  -2   4   2      17534.27      16781.76       221.19 o                         
  -1   4   2      20115.39      19278.47       286.75 o                         
   1   4   2      15266.89      14931.28       225.74 o                         
   2   4   2       8526.26       8523.92       150.36 o                         
   3   4   2       8338.28       8363.29       140.53 o                         
   4   4   2        418.35        363.04        12.17 o                         
   5   4   2          0.04         -0.99         1.14 o                         
   6   4   2        460.55        498.54        15.03 o                         
   7   4   2       1006.90       1047.18        22.32 o                         
   8   4   2        315.49        310.05        14.43 o                         
   9   4   2        629.35        649.41        26.93 o                         
  10   4   2        421.00        363.40        21.87 o                         
  -8   5   2       2095.40       2196.47        64.62 o                         
  -7   5   2       3138.77       3369.75        82.17 o                         
  -6   5   2       5184.29       5156.26        78.04 o                         
  -5   5   2       6157.04       6149.50       102.56 o                         
  -4   5   2       9140.89       9418.76       126.00 o                         
  -3   5   2      10358.94      10262.81       152.58 o                         
  -2   5   2       4761.93       4484.82        70.86 o                         
  -1   5   2       4816.01       4608.49        66.38 o                         
   0   5   2         51.11          8.83         2.03 o                         
   1   5   2         26.04         21.48         2.61 o                         
   2   5   2       1729.45       1937.10        42.29 o                         
   3   5   2       5080.68       5224.34        88.67 o                         
   4   5   2      12640.35      12739.76       186.96 o                         
   5   5   2       3072.91       3049.20        55.73 o                         
   6   5   2       7549.12       7568.09       114.06 o                         
   7   5   2       2795.58       2727.74        51.25 o                         
   8   5   2       3941.35       3805.16        65.97 o                         
   9   5   2       1254.08       1192.04        72.41 o                         
  10   5   2        604.74        574.92        31.25 o                         
  11   5   2        123.46         67.43        33.71 o                         
  -8   6   2        900.35        854.38        37.81 o                         
  -7   6   2       1112.63       1084.50        40.83 o                         
  -6   6   2       1256.07       1226.25        32.56 o                         
  -5   6   2       1031.40        914.36        23.19 o                         
  -4   6   2        306.76        247.19        12.88 o                         
  -3   6   2        183.48        215.58         9.42 o                         
  -2   6   2       2623.91       2944.96        51.82 o                         
  -1   6   2       7908.32       8172.89       143.48 o                         
   0   6   2      12214.51      13010.02       186.45 o                         
   1   6   2      12076.22      12403.48       212.06 o                         
   2   6   2      32601.98      30607.63      1134.64 o                         
   3   6   2      20065.41      20094.20       370.41 o                         
   4   6   2      14344.29      14370.37       249.05 o                         
   5   6   2       9501.29       9227.98       155.39 o                         
   6   6   2       6938.10       7066.92       115.30 o                         
   7   6   2       2904.95       2789.49        55.71 o                         
   8   6   2       1392.47       1298.17        38.09 o                         
   9   6   2          7.67         -1.72         2.98 o                         
  10   6   2          2.39         -4.53         4.53 o                         
  -7   7   2         10.94         30.68         6.84 o                         
  -6   7   2        571.61        549.52        22.14 o                         
  -5   7   2       1200.77       1323.16        29.94 o                         
  -4   7   2       3039.56       3284.89        62.73 o                         
  -3   7   2       5838.88       6129.22        99.37 o                         
  -2   7   2       8401.97       8877.45       130.76 o                         
  -1   7   2      12857.36      13242.27       209.32 o                         
   0   7   2      10632.29      10380.14       213.58 o                         
   1   7   2      17509.89      17895.21       275.46 o                         
   2   7   2       9681.59       9381.41       167.03 o                         
   3   7   2       7061.41       6493.23       122.15 o                         
   4   7   2       2986.72       2859.25        58.22 o                         
   5   7   2       1873.56       1833.13        39.49 o                         
   6   7   2         10.30         10.46         3.72 o                         
   7   7   2         37.00         33.58         5.15 o                         
   8   7   2        654.22        693.16        26.79 o                         
   9   7   2        891.70        877.14        35.29 o                         
  10   7   2        563.13        507.95        21.44 o                         
  -7   8   2        234.98        274.49        29.75 o                         
  -6   8   2        367.18        356.77        15.44 o                         
  -5   8   2       1267.63       1257.35        31.10 o                         
  -4   8   2       1361.36       1406.25        31.38 o                         
  -3   8   2       1881.10       1858.19        40.71 o                         
  -2   8   2       2301.24       2323.34        50.43 o                         
  -1   8   2       2546.87       2707.27        55.58 o                         
   0   8   2       1679.03       1533.08        36.27 o                         
   1   8   2        353.28        307.36        12.88 o                         
   2   8   2        194.31        259.87        13.18 o                         
   3   8   2        303.25        331.78        16.07 o                         
   4   8   2       1643.75       1849.49        74.47 o                         
   5   8   2       2760.05       2871.42        55.70 o                         
   6   8   2       3182.05       3509.16        66.52 o                         
   7   8   2       2606.34       2691.74        65.88 o                         
   8   8   2       3746.79       3759.02        75.49 o                         
   9   8   2       1284.88       1348.32        59.64 o                         
  10   8   2       1750.18       1698.60        54.30 o                         
  -6   9   2         32.33         24.03         7.66 o                         
  -5   9   2         19.02         19.38         5.35 o                         
  -4   9   2          3.02          1.63         3.57 o                         
  -3   9   2          0.02         -0.26         2.84 o                         
  -2   9   2         13.22         37.61         5.57 o                         
  -1   9   2       1058.79       1091.21        30.97 o                         
   0   9   2       1787.48       1872.80        43.63 o                         
   1   9   2       2201.21       2445.78        58.45 o                         
   2   9   2       1729.51       1862.35        42.15 o                         
   3   9   2       3035.23       3091.84        72.72 o                         
   4   9   2       5235.15       5109.10       106.76 o                         
   5   9   2       3104.75       3048.94        59.30 o                         
   6   9   2       3286.05       3242.10        63.83 o                         
   7   9   2       2393.25       2575.01        63.19 o                         
   8   9   2       2058.08       1941.55        49.10 o                         
   9   9   2        838.82        781.02        33.81 o                         
  10   9   2        890.47        882.14        46.83 o                         
  -5  10   2         28.80         31.41         6.52 o                         
  -4  10   2         56.27         56.55         9.23 o                         
  -3  10   2          2.56          0.69         4.27 o                         
  -2  10   2         60.54         70.34         8.35 o                         
  -1  10   2         53.31         72.19         8.03 o                         
   0  10   2        521.75        455.39        19.34 o                         
   1  10   2        491.69        449.14        23.38 o                         
   2  10   2        992.66       1066.13        40.89 o                         
   3  10   2       1497.85       1580.85        44.59 o                         
   4  10   2       1075.63       1184.69        34.16 o                         
   5  10   2       1311.10       1313.02        37.61 o                         
   6  10   2        527.39        404.72        17.69 o                         
   7  10   2        292.80        285.26        17.26 o                         
   8  10   2          0.25         -4.48         4.48 o                         
   9  10   2         83.80         56.39        10.65 o                         
  10  10   2        216.52        239.69        29.24 o                         
  -5  11   2        296.15        270.06        21.76 o                         
  -4  11   2        405.10        337.90        22.42 o                         
  -3  11   2        385.21        374.95        19.63 o                         
  -2  11   2         87.94         97.68        11.21 o                         
  -1  11   2        106.12         66.43         8.42 o                         
   0  11   2         61.39         34.52         5.55 o                         
   1  11   2         19.63         48.51         6.69 o                         
   2  11   2          8.05         10.91         3.49 o                         
   3  11   2         14.85         11.12         3.12 o                         
   4  11   2         24.84         44.57         7.49 o                         
   5  11   2         38.36          3.16         3.76 o                         
   6  11   2        282.57        262.28        16.29 o                         
   7  11   2        115.52        124.17        11.28 o                         
   8  11   2        396.32        356.47        22.14 o                         
   9  11   2        862.30        862.15        35.83 o                         
  -4  12   2        437.63        498.52        33.07 o                         
  -3  12   2        272.03        277.97        21.40 o                         
  -2  12   2        335.87        373.49        21.73 o                         
  -1  12   2         44.52         81.72        10.02 o                         
   0  12   2          6.61          0.43         5.55 o                         
   1  12   2         34.41         20.09         5.12 o                         
   2  12   2          0.22         -3.99         3.99 o                         
   3  12   2          4.09         -1.36         4.56 o                         
   4  12   2         32.25         22.58         7.63 o                         
   5  12   2        174.14        156.03        16.30 o                         
   6  12   2        365.08        250.24        18.98 o                         
   7  12   2        448.55        444.70        33.01 o                         
   8  12   2        749.58        757.82        36.10 o                         
   9  12   2        720.82        803.98        39.40 o                         
  -3  13   2         11.72        -22.97        22.97 o                         
  -2  13   2        236.86        266.47        23.95 o                         
  -1  13   2        444.77        391.90        22.92 o                         
   0  13   2        207.30        192.22        18.67 o                         
   1  13   2        437.58        548.54        26.81 o                         
   2  13   2        213.16        230.27        17.21 o                         
   3  13   2        214.03        349.84        26.62 o                         
   4  13   2         26.18         55.48         8.56 o                         
   5  13   2         23.32         12.63         7.37 o                         
   6  13   2         12.33         27.01        15.04 o                         
   7  13   2          2.73         -5.05         5.05 o                         
   8  13   2         33.16         46.70        22.97 o                         
  -1  14   2        993.61       1178.21        43.77 o                         
   0  14   2       1045.95       1141.97        55.35 o                         
   1  14   2        856.49       1068.53        40.41 o                         
   2  14   2        303.89        430.72        24.61 o                         
   3  14   2        482.54        571.68        34.49 o                         
   4  14   2         78.08        116.73        13.17 o                         
   5  14   2         48.20         63.42        10.38 o                         
   6  14   2          5.14          2.58         8.39 o                         
   7  14   2         14.59         -4.08         7.16 o                         
   1  15   2          8.07          7.23         9.50 o                         
   2  15   2         18.28         24.17        15.13 o                         
   3  15   2         14.47          9.82         6.66 o                         
   4  15   2        202.19        199.57        18.93 o                         
   5  15   2        216.79        240.45        33.06 o                         
  -6 -13   3        336.99        390.23        28.80 o                         
  -5 -13   3        519.37        768.92        27.64 o                         
  -4 -13   3       1280.35       1669.98        45.26 o                         
  -3 -13   3       1357.50       1500.05        52.78 o                         
  -2 -13   3       1163.88       1327.49        55.02 o                         
  -1 -13   3       1803.19       2126.26       110.39 o                         
   0 -13   3       1674.40       1863.20        56.97 o                         
  -7 -12   3        414.29        597.68        36.60 o                         
  -6 -12   3        958.44       1248.90        60.82 o                         
  -5 -12   3       1213.87       1411.88        34.01 o                         
  -4 -12   3        990.63       1291.43        36.60 o                         
  -3 -12   3        978.56       1094.97        33.51 o                         
  -2 -12   3       1255.15       1201.15        40.19 o                         
  -1 -12   3        964.94        912.03        31.82 o                         
   0 -12   3        237.49        129.32        12.75 o                         
   1 -12   3         87.67         16.38         6.78 o                         
   2 -12   3         17.71          1.27         5.91 o                         
  -8 -11   3          6.80          3.92        16.04 o                         
  -7 -11   3        137.55        243.30        27.80 o                         
  -6 -11   3         40.22         49.62        11.17 o                         
  -5 -11   3          8.92          7.27         3.21 o                         
  -4 -11   3         23.80         12.06         6.28 o                         
  -3 -11   3        156.79        150.23        10.62 o                         
  -2 -11   3         15.54         45.20         7.70 o                         
  -1 -11   3        411.33        502.64        23.66 o                         
   0 -11   3        422.72        529.20        22.82 o                         
   1 -11   3        361.54        532.74        23.17 o                         
   2 -11   3       1100.14       1223.71        41.48 o                         
   3 -11   3       1267.69       1402.42        56.19 o                         
  -9 -10   3         15.93         -8.38        11.22 o                         
  -8 -10   3          4.43         10.20        11.30 o                         
  -7 -10   3         22.26         20.42         9.97 o                         
  -6 -10   3        234.10        268.42        28.55 o                         
  -5 -10   3         14.98         18.19         4.58 o                         
  -4 -10   3        112.30        191.26        17.96 o                         
  -3 -10   3        598.90        713.01        30.80 o                         
  -2 -10   3       2244.58       2414.95        51.27 o                         
  -1 -10   3        912.59       1155.42        33.71 o                         
   0 -10   3       1244.65       1378.15        37.95 o                         
   1 -10   3       1870.22       2020.33        49.53 o                         
   2 -10   3       1746.46       1862.28        47.88 o                         
   3 -10   3       1545.65       1497.88        42.64 o                         
   4 -10   3        972.45       1010.55        90.71 o                         
  -9  -9   3         11.89         21.44        18.66 o                         
  -8  -9   3         48.78         65.52        25.97 o                         
  -7  -9   3          1.74         -3.65         9.80 o                         
  -6  -9   3         50.33         29.96         8.06 o                         
  -5  -9   3          0.04         -0.99         2.29 o                         
  -4  -9   3        108.75        169.68        14.52 o                         
  -3  -9   3        364.58        422.75        21.19 o                         
  -2  -9   3        163.09        143.39        10.09 o                         
  -1  -9   3        301.91        320.95        16.71 o                         
   0  -9   3        573.10        552.07        23.00 o                         
   1  -9   3         34.06         35.55         5.68 o                         
   2  -9   3        233.91        251.55        14.51 o                         
   3  -9   3          6.26          3.68         3.78 o                         
   4  -9   3         56.39         79.48        12.11 o                         
   5  -9   3        292.16        264.71        25.82 o                         
 -10  -8   3        374.92        455.28        84.84 o                         
  -9  -8   3        582.97        592.69        51.69 o                         
  -8  -8   3        911.64        880.54        54.63 o                         
  -7  -8   3        754.04        754.70        38.47 o                         
  -6  -8   3        634.82        594.90        28.07 o                         
  -5  -8   3         89.25         85.61        14.00 o                         
  -4  -8   3        160.39        183.40        16.30 o                         
  -3  -8   3        832.23        792.18        41.20 o                         
  -2  -8   3        234.14        205.86        13.33 o                         
  -1  -8   3        142.14        176.43        10.58 o                         
   0  -8   3        689.05        718.45        25.02 o                         
   1  -8   3         33.63         48.21         6.17 o                         
   2  -8   3        586.52        670.66        23.13 o                         
   3  -8   3        505.63        456.35        18.78 o                         
   4  -8   3        595.98        592.50        23.90 o                         
   5  -8   3        133.73        135.44        13.32 o                         
   6  -8   3        511.02        488.71        29.85 o                         
 -10  -7   3        730.60        801.68        46.45 o                         
  -9  -7   3       1356.68       1456.35        62.48 o                         
  -8  -7   3        671.36        744.76        39.94 o                         
  -7  -7   3        878.44        953.90        38.12 o                         
  -6  -7   3        411.05        494.98        28.17 o                         
  -5  -7   3        775.15        733.34        32.28 o                         
  -4  -7   3       1209.89       1369.09        33.72 o                         
  -3  -7   3        247.13        194.06        14.74 o                         
  -2  -7   3          7.11          2.38         4.99 o                         
  -1  -7   3        238.63        204.68        12.36 o                         
   0  -7   3         21.10         26.69         4.30 o                         
   1  -7   3        280.59        310.68        12.84 o                         
   2  -7   3          9.43          3.25         2.53 o                         
   3  -7   3        182.09        202.53        11.89 o                         
   4  -7   3         81.15         88.79         9.08 o                         
   5  -7   3          7.88         10.56         4.56 o                         
   6  -7   3         89.61         91.99        11.74 o                         
   7  -7   3          0.88          1.20         3.47 o                         
 -10  -6   3        399.70        432.40        34.48 o                         
  -9  -6   3         16.25          4.87         7.25 o                         
  -8  -6   3          3.73         10.75         7.37 o                         
  -7  -6   3        476.72        462.31        24.47 o                         
  -6  -6   3        766.14        743.49        30.28 o                         
  -5  -6   3       1017.12        898.71        35.11 o                         
  -4  -6   3       3768.90       4014.64        74.41 o                         
  -3  -6   3       4243.07       4278.76       114.84 o                         
  -2  -6   3       5350.83       5031.65       110.47 o                         
  -1  -6   3       3524.31       3558.60        72.75 o                         
   0  -6   3       3264.70       3181.70        59.81 o                         
   1  -6   3       1822.14       2038.79        37.26 o                         
   2  -6   3       3850.64       3987.10        63.75 o                         
   3  -6   3        811.47        744.70        21.82 o                         
   4  -6   3        501.80        531.94        16.50 o                         
   5  -6   3         10.67          8.47         2.58 o                         
   6  -6   3        169.57        146.44        13.75 o                         
   7  -6   3          4.81          6.12         4.35 o                         
 -10  -5   3        653.33        706.69        35.07 o                         
  -9  -5   3       1511.77       1421.65        53.37 o                         
  -8  -5   3       3022.72       3049.48        76.01 o                         
  -7  -5   3       3702.40       3581.55        97.12 o                         
  -6  -5   3       6739.21       6933.46       170.80 o                         
  -5  -5   3      10781.24      10933.16       289.45 o                         
  -4  -5   3      13336.27      13804.67       248.71 o                         
  -3  -5   3       6350.57       6467.79       158.81 o                         
  -2  -5   3      11446.84      11677.02       292.96 o                         
  -1  -5   3       2171.01       2303.42       117.73 o                         
   0  -5   3       4897.19       4949.17        92.63 o                         
   1  -5   3        402.82        419.94        13.30 o                         
   2  -5   3        124.55         87.03         6.29 o                         
   3  -5   3       2055.61       2089.55        37.59 o                         
   4  -5   3        357.17        412.81        14.25 o                         
   5  -5   3        514.05        516.72        24.69 o                         
   6  -5   3        160.53        156.88         9.12 o                         
   7  -5   3        589.41        556.07        22.91 o                         
   8  -5   3         10.80          2.98         6.73 o                         
 -10  -4   3       2429.19       2685.85       109.28 o                         
  -9  -4   3       2508.08       2580.90        72.81 o                         
  -8  -4   3       4399.09       4500.53        94.10 o                         
  -7  -4   3       5967.86       6202.58       126.26 o                         
  -6  -4   3       5466.46       5115.18       169.68 o                         
  -5  -4   3       2951.75       3162.34        71.27 o                         
  -4  -4   3        958.45       1106.62        37.25 o                         
  -3  -4   3        182.01        262.49        13.05 o                         
  -2  -4   3       1199.02       1248.14        94.27 o                         
  -1  -4   3       4979.74       5126.63        92.69 o                         
   0  -4   3       8322.40       7803.48       136.19 o                         
   1  -4   3      10616.54      10511.37       141.52 o                         
   2  -4   3       8883.68       9013.66       133.18 o                         
   3  -4   3       8299.96       8217.47       115.25 o                         
   4  -4   3       3668.03       3730.84        64.07 o                         
   5  -4   3       3693.63       3715.07        72.45 o                         
   6  -4   3       1493.72       1561.33        36.73 o                         
   7  -4   3        737.26        828.34        28.18 o                         
   8  -4   3        161.30        188.41        15.55 o                         
 -10  -3   3        439.68        416.19        26.85 o                         
  -9  -3   3        620.03        596.93        31.12 o                         
  -8  -3   3        303.00        324.74        14.67 o                         
  -7  -3   3          8.25          8.41         4.38 o                         
  -6  -3   3        948.73        884.52        22.51 o                         
  -5  -3   3       3512.66       3490.85        61.65 o                         
  -4  -3   3       7769.63       7468.23       153.90 o                         
  -3  -3   3      11666.22      11017.76       226.19 o                         
  -2  -3   3      22637.07      21483.76       490.83 o                         
  -1  -3   3      25250.77      25302.16       929.54 o                         
   1  -3   3      23071.21      23278.43       301.30 o                         
   2  -3   3      14062.15      14550.17       192.17 o                         
   3  -3   3       7438.86       7611.14       106.22 o                         
   4  -3   3       6046.20       6207.14        90.38 o                         
   5  -3   3        684.09        724.85        16.46 o                         
   6  -3   3        278.19        296.18        14.58 o                         
   7  -3   3        254.68        210.65        12.25 o                         
   8  -3   3        162.65        154.39        13.21 o                         
   9  -3   3        266.70        266.77        19.71 o                         
 -10  -2   3        222.15        183.78        19.30 o                         
  -9  -2   3        451.59        405.35        23.73 o                         
  -8  -2   3       1884.26       1808.65        48.52 o                         
  -7  -2   3       4435.72       4362.12        77.19 o                         
  -6  -2   3       7625.94       7340.48       108.77 o                         
  -5  -2   3      13003.33      12647.02       248.12 o                         
  -4  -2   3      13901.64      13267.95       192.51 o                         
  -3  -2   3      14547.77      14453.60       222.48 o                         
  -2  -2   3      24600.88      23280.70       854.25 o                         
  -1  -2   3      19633.89      19308.13       502.67 o                         
   0  -2   3       6911.42       7263.05       103.76 o                         
   1  -2   3        506.93        502.06        10.08 o                         
   2  -2   3        657.13        808.63        14.23 o                         
   3  -2   3        119.89         91.51         4.56 o                         
   4  -2   3       1351.88       1255.15        24.10 o                         
   5  -2   3       4039.25       3877.53        55.33 o                         
   6  -2   3       2318.43       2272.34        43.15 o                         
   7  -2   3       2100.36       2125.60        60.77 o                         
   8  -2   3       1043.19       1082.56        41.15 o                         
   9  -2   3       1787.63       1776.35        55.67 o                         
 -10  -1   3        240.17        209.49        19.62 o                         
  -9  -1   3        838.13        793.30        34.25 o                         
  -8  -1   3       1747.94       1709.22        46.68 o                         
  -7  -1   3       2218.97       2266.26        46.31 o                         
  -6  -1   3       2992.96       3008.07        63.20 o                         
  -5  -1   3       2095.86       2117.73        40.23 o                         
  -4  -1   3       3370.04       3610.23        56.05 o                         
  -3  -1   3       4893.81       5526.35        80.28 o                         
  -2  -1   3        212.27        209.66         8.02 o                         
  -1  -1   3       1366.83       1267.13        36.90 o                         
   0  -1   3      18031.14      17189.21       866.69 o                         
   1  -1   3       6688.77       6435.40        72.87 o                         
   2  -1   3       9711.08       9345.50       105.65 o                         
   3  -1   3      19556.41      18584.73       207.10 o                         
   4  -1   3      15496.14      15183.44       180.53 o                         
   5  -1   3      10338.44       9973.36       132.74 o                         
   6  -1   3       5041.96       5018.46        78.81 o                         
   7  -1   3       4017.99       4046.72       117.48 o                         
   8  -1   3       1827.32       1923.95        49.23 o                         
   9  -1   3       1110.33       1150.21        42.88 o                         
  10  -1   3         78.41         58.33         9.92 o                         
 -10   0   3         18.39         13.39        11.01 o                         
  -9   0   3        155.95        154.30        18.76 o                         
  -8   0   3          3.58         -3.00         3.00 o                         
  -7   0   3        210.87        201.02        12.81 o                         
  -6   0   3          2.97          6.78         2.43 o                         
  -5   0   3         70.84         64.44         5.31 o                         
  -4   0   3       2058.79       2064.19        35.50 o                         
  -3   0   3       3452.62       3373.33        57.72 o                         
  -2   0   3       8595.39       8604.91       123.72 o                         
  -1   0   3       8974.47       8751.01       145.51 o                         
   0   0   3      13649.89      12959.23       273.62 o                         
   2   0   3      14495.08      14160.21       150.28 o                         
   3   0   3      12450.16      12369.06       139.40 o                         
   4   0   3       7983.86       7537.62        97.21 o                         
   5   0   3       4370.88       4666.49        64.46 o                         
   6   0   3       1492.44       1552.01        28.78 o                         
   7   0   3        475.78        488.91        20.04 o                         
   8   0   3         26.54         32.19         5.36 o                         
   9   0   3         87.71         78.29        10.58 o                         
  10   0   3         64.26         46.39         9.78 o                         
 -10   1   3         13.49         27.32        10.76 o                         
  -9   1   3         15.30          5.71         7.42 o                         
  -8   1   3          1.79          5.00         3.53 o                         
  -7   1   3          0.26         -1.15         2.80 o                         
  -6   1   3         29.78         35.18         5.33 o                         
  -5   1   3          4.54         10.08         2.65 o                         
  -4   1   3        582.17        630.34        15.50 o                         
  -3   1   3       1541.57       1605.76        27.60 o                         
  -2   1   3        280.89        244.47         7.46 o                         
  -1   1   3       4534.56       4487.60        65.12 o                         
   0   1   3       5251.63       5389.99        93.39 o                         
   1   1   3       4456.65       4582.62        51.75 o                         
   2   1   3       3156.82       3442.21        40.97 o                         
   3   1   3         19.85         22.07         2.04 o                         
   4   1   3          4.47          4.44         1.32 o                         
   5   1   3        656.13        633.82        15.70 o                         
   6   1   3        439.14        404.79        13.22 o                         
   7   1   3       1576.46       1535.19        39.69 o                         
   8   1   3       1109.27       1062.28        29.57 o                         
   9   1   3       2327.35       2334.42        58.66 o                         
  10   1   3       1201.98       1180.02        47.00 o                         
  -9   2   3        553.05        539.20        29.13 o                         
  -8   2   3       1482.51       1520.40        48.68 o                         
  -7   2   3        812.24        843.15        25.94 o                         
  -6   2   3        178.17        182.49         9.78 o                         
  -5   2   3        201.69        210.09         8.38 o                         
  -4   2   3          0.36          4.72         3.00 o                         
  -3   2   3       1217.86       1326.79        26.24 o                         
  -2   2   3          0.89          2.29         0.93 o                         
  -1   2   3         26.67         27.02         1.60 o                         
   0   2   3        650.46        677.72        12.08 o                         
   1   2   3      10897.67      11052.60       152.94 o                         
   2   2   3       3820.93       3985.69        52.32 o                         
   3   2   3       1772.74       1852.93        31.62 o                         
   4   2   3       1588.22       1519.01        28.23 o                         
   5   2   3       2007.86       2059.87        35.43 o                         
   6   2   3       4888.00       4767.20        70.59 o                         
   7   2   3       2623.90       2634.51        46.42 o                         
   8   2   3       2344.61       2255.98        51.17 o                         
   9   2   3       1667.45       1717.44        52.20 o                         
  10   2   3       1349.67       1442.98        49.39 o                         
  -9   3   3       1090.72       1058.19        42.86 o                         
  -8   3   3        527.31        466.62        25.19 o                         
  -7   3   3        963.21        932.65        26.21 o                         
  -6   3   3        190.28        191.02        10.33 o                         
  -5   3   3         14.28         18.53         2.83 o                         
  -4   3   3          6.17          5.76         1.67 o                         
  -3   3   3         28.46         30.01         3.79 o                         
  -2   3   3        433.50        396.13        10.54 o                         
  -1   3   3        336.23        352.92        10.28 o                         
   0   3   3        628.45        624.06        16.43 o                         
   1   3   3        148.01        190.10         7.34 o                         
   2   3   3       3709.57       3675.75        63.77 o                         
   3   3   3        262.93        304.37        11.88 o                         
   4   3   3       1937.62       1924.27        43.55 o                         
   5   3   3       3904.76       3964.54        64.92 o                         
   6   3   3       2495.68       2536.40        40.77 o                         
   7   3   3       2127.24       2130.74        39.86 o                         
   8   3   3        938.30        981.31        31.70 o                         
   9   3   3        389.96        377.07        21.16 o                         
  10   3   3        239.63        228.50        19.11 o                         
  -9   4   3         34.41         23.40         9.03 o                         
  -8   4   3        294.27        296.09        20.76 o                         
  -7   4   3        464.88        502.21        20.54 o                         
  -6   4   3       1518.97       1557.14        31.36 o                         
  -5   4   3       3223.83       3161.58        54.10 o                         
  -4   4   3       4456.27       4222.92        65.50 o                         
  -3   4   3       6462.85       6587.56        94.63 o                         
  -2   4   3       2613.73       2306.37        36.93 o                         
  -1   4   3       2645.88       2617.11        39.39 o                         
   0   4   3       1054.71        925.19        19.19 o                         
   1   4   3        170.64        131.15         6.46 o                         
   2   4   3        187.78        182.54         7.26 o                         
   3   4   3        107.91        133.85         5.74 o                         
   4   4   3       1526.18       1768.89        33.93 o                         
   5   4   3        285.61        251.98        10.06 o                         
   6   4   3        151.43        142.60         6.91 o                         
   7   4   3         60.13         60.29         5.60 o                         
   8   4   3         17.24         11.90         3.39 o                         
   9   4   3          1.55          2.62         3.99 o                         
  10   4   3        217.36        225.87        17.39 o                         
  -8   5   3       2003.96       1977.15        53.59 o                         
  -7   5   3       2561.67       2512.92        59.74 o                         
  -6   5   3       5131.72       5125.74        88.11 o                         
  -5   5   3       4593.17       4570.72        72.70 o                         
  -4   5   3       4999.40       4759.82        73.90 o                         
  -3   5   3       2510.11       2495.89        45.17 o                         
  -2   5   3       2583.70       2431.29        39.74 o                         
  -1   5   3       3795.98       3912.05        64.69 o                         
   0   5   3        274.78        300.72         9.08 o                         
   1   5   3         27.90         32.32         3.08 o                         
   2   5   3       1522.94       1781.05        43.57 o                         
   3   5   3        694.37        665.65        19.89 o                         
   4   5   3        683.90        742.63        18.88 o                         
   5   5   3        263.55        251.79        10.83 o                         
   6   5   3        614.84        608.62        18.10 o                         
   7   5   3        208.60        228.64        10.07 o                         
   8   5   3         96.49        111.97         9.27 o                         
   9   5   3        466.20        488.77        25.87 o                         
  10   5   3        685.25        745.88        34.71 o                         
  -8   6   3       1305.18       1323.01        52.53 o                         
  -7   6   3       1667.42       1548.59        50.23 o                         
  -6   6   3        739.19        690.66        20.91 o                         
  -5   6   3        375.63        367.23        15.62 o                         
  -4   6   3          1.16          0.00         1.97 o                         
  -3   6   3        110.08        141.93         8.20 o                         
  -2   6   3        835.56        991.08        23.04 o                         
  -1   6   3       1970.73       2105.66        52.97 o                         
   0   6   3       3923.36       3864.77        61.90 o                         
   1   6   3       3926.39       4023.61        69.66 o                         
   2   6   3       5453.67       5285.92        98.71 o                         
   3   6   3       1640.07       1395.18        31.59 o                         
   4   6   3       2118.77       1955.43        38.63 o                         
   5   6   3       1337.35       1369.30        32.10 o                         
   6   6   3        320.55        325.10        13.04 o                         
   7   6   3         55.88         35.14         4.86 o                         
   8   6   3         17.06         11.43         3.51 o                         
   9   6   3        123.25        121.45         9.67 o                         
  10   6   3         22.07         12.34        11.24 o                         
  -7   7   3         99.20         65.31         7.55 o                         
  -6   7   3        382.49        399.35        17.02 o                         
  -5   7   3        826.11        862.17        24.02 o                         
  -4   7   3       4060.65       3922.71        65.93 o                         
  -3   7   3       5053.45       5167.10        86.53 o                         
  -2   7   3       6891.88       6581.18        95.43 o                         
  -1   7   3       9851.56       9763.32       144.67 o                         
   0   7   3       9640.26       9809.04       227.51 o                         
   1   7   3      13766.71      13794.10       227.81 o                         
   2   7   3       4842.49       4517.27        87.91 o                         
   3   7   3       4065.25       4250.35        76.74 o                         
   4   7   3       3516.49       3269.19        63.67 o                         
   5   7   3        909.40        829.13        23.33 o                         
   6   7   3        172.96        144.78         9.78 o                         
   7   7   3         43.97         31.60         5.82 o                         
   8   7   3          3.75         -2.94         3.62 o                         
   9   7   3         31.35         10.37         7.78 o                         
  10   7   3          1.86          4.20         4.17 o                         
  -7   8   3       1104.73       1079.01        40.87 o                         
  -6   8   3       1992.97       1926.59        49.51 o                         
  -5   8   3       3489.77       3481.07        67.24 o                         
  -4   8   3       4314.46       4267.61        84.14 o                         
  -3   8   3       4800.38       4872.46        76.62 o                         
  -2   8   3       6589.20       6581.15       104.16 o                         
  -1   8   3       5332.21       5075.52        82.27 o                         
   0   8   3       4509.57       4369.78        72.28 o                         
   1   8   3       1956.62       2112.69        57.59 o                         
   2   8   3       1078.85       1047.25        30.49 o                         
   3   8   3       1291.77       1227.35        37.96 o                         
   4   8   3        185.39        199.78        11.46 o                         
   5   8   3        183.08        197.25        10.90 o                         
   6   8   3       1351.98       1321.75        33.57 o                         
   7   8   3        790.72        806.71        26.04 o                         
   8   8   3       1639.52       1634.09        45.94 o                         
   9   8   3        670.44        704.18        37.67 o                         
  10   8   3       1658.47       1555.28        44.16 o                         
  -6   9   3        880.64        774.78        27.38 o                         
  -5   9   3        969.09        937.05        27.37 o                         
  -4   9   3        976.88       1052.55        27.65 o                         
  -3   9   3       1007.63       1006.92        32.06 o                         
  -2   9   3        195.02        203.52        13.25 o                         
  -1   9   3        172.72        199.61        11.75 o                         
   0   9   3         30.14         51.78         9.53 o                         
   1   9   3        934.94        916.92        32.93 o                         
   2   9   3       3261.67       3344.57        75.75 o                         
   3   9   3       6420.42       6349.67       143.92 o                         
   4   9   3       7059.80       7234.01       136.24 o                         
   5   9   3       5894.25       5919.49       118.24 o                         
   6   9   3       7789.17       7807.84       138.53 o                         
   7   9   3       4919.79       4587.70        84.87 o                         
   8   9   3       2737.81       2705.93        63.11 o                         
   9   9   3       1756.98       1855.65        88.72 o                         
  10   9   3        560.42        471.24        23.37 o                         
  -6  10   3          0.41         -6.64         6.64 o                         
  -5  10   3          7.26          8.63         5.06 o                         
  -4  10   3         60.14         56.78         9.19 o                         
  -3  10   3        493.97        521.36        21.99 o                         
  -2  10   3       2157.48       2279.19        55.40 o                         
  -1  10   3       3332.89       3264.98        67.71 o                         
   0  10   3       5225.12       5634.01       111.27 o                         
   1  10   3       8060.81       8528.24       145.75 o                         
   2  10   3       8125.38       7918.49       217.79 o                         
   3  10   3       8833.66       8854.52       166.41 o                         
   4  10   3       4803.42       4805.39        91.78 o                         
   5  10   3       6087.02       5907.98       110.06 o                         
   6  10   3       1659.84       1780.17        42.73 o                         
   7  10   3       1206.34       1186.85        37.65 o                         
   8  10   3        160.98         83.36        11.02 o                         
   9  10   3          1.93          2.07         5.67 o                         
  10  10   3        242.37        232.36        39.79 o                         
  -5  11   3        229.15        197.77        25.00 o                         
  -4  11   3        587.34        492.62        27.27 o                         
  -3  11   3       1520.39       1339.53        43.37 o                         
  -2  11   3       1448.60       1565.47        46.76 o                         
  -1  11   3       2351.64       2469.22        57.19 o                         
   0  11   3       2759.50       2628.74        59.08 o                         
   1  11   3       2601.10       2853.31        62.22 o                         
   2  11   3       1487.91       1647.02        41.00 o                         
   3  11   3        620.90        699.07        27.46 o                         
   4  11   3         61.84         68.82         7.77 o                         
   5  11   3         54.58         85.27        11.13 o                         
   6  11   3        912.53       1010.77        37.26 o                         
   7  11   3       1595.54       1473.70        41.19 o                         
   8  11   3       2874.10       2899.70        75.57 o                         
   9  11   3       2388.09       2384.22        81.28 o                         
  -4  12   3         76.38         53.51        13.81 o                         
  -3  12   3        111.95        104.27        19.07 o                         
  -2  12   3         46.80         32.51         9.20 o                         
  -1  12   3         21.63         35.42         6.82 o                         
   0  12   3         52.52         49.70         8.03 o                         
   1  12   3        119.23        163.75        12.57 o                         
   2  12   3        695.77        735.38        30.58 o                         
   3  12   3       2083.88       2358.64        55.42 o                         
   4  12   3       3071.90       2994.14        80.89 o                         
   5  12   3       3579.23       3383.75        83.86 o                         
   6  12   3       3552.15       3733.76        81.89 o                         
   7  12   3       3388.96       3561.62        95.72 o                         
   8  12   3       2884.29       2688.41        72.84 o                         
   9  12   3       1589.51       1604.43        73.77 o                         
  -3  13   3         33.63         14.56        12.64 o                         
  -2  13   3         94.72         82.46        11.21 o                         
  -1  13   3        321.79        310.37        20.27 o                         
   0  13   3        665.65        506.81        25.29 o                         
   1  13   3        519.39        527.91        31.93 o                         
   2  13   3       1640.37       1627.95        55.49 o                         
   3  13   3       1099.90       1140.25        35.26 o                         
   4  13   3       1371.82       1626.04        47.09 o                         
   5  13   3       1078.60       1057.10        35.57 o                         
   6  13   3        740.33        697.04        31.06 o                         
   7  13   3        762.86        737.49        57.32 o                         
   8  13   3         97.84         43.49        28.11 o                         
  -1  14   3         13.59         11.47         6.83 o                         
   0  14   3         20.10         25.00         7.97 o                         
   1  14   3          1.42          2.15         8.05 o                         
   2  14   3          1.82         -0.81         4.28 o                         
   3  14   3          3.91         -0.62         5.57 o                         
   4  14   3          0.12         -8.66         8.66 o                         
   5  14   3         13.89          3.18         4.82 o                         
   6  14   3         21.07         30.15        12.67 o                         
   7  14   3        128.31         99.54        17.05 o                         
   1  15   3         59.41         59.66        10.78 o                         
   2  15   3         41.06         32.18        10.56 o                         
   3  15   3         25.90         -3.45         5.56 o                         
   4  15   3         46.24         44.03        13.58 o                         
   5  15   3         85.86         57.25        11.38 o                         
   6  15   3        152.84        174.05        22.74 o                         
  -5 -13   4        171.61        206.67        20.98 o                         
  -4 -13   4        172.17        205.29        18.98 o                         
  -3 -13   4        641.17        792.65        48.25 o                         
  -2 -13   4        551.15        600.22        31.52 o                         
  -1 -13   4       1301.18       1200.73        65.15 o                         
  -7 -12   4       1036.49       1214.83        66.95 o                         
  -6 -12   4       1500.52       1620.17        54.27 o                         
  -5 -12   4       1794.01       2079.84        67.66 o                         
  -4 -12   4       2515.36       2370.97        54.98 o                         
  -3 -12   4       2135.06       1978.05        56.15 o                         
  -2 -12   4       2652.66       2539.04        65.84 o                         
  -1 -12   4       1509.79       1382.53        44.88 o                         
   0 -12   4        717.56        549.73        26.83 o                         
   1 -12   4        743.24        615.32        31.20 o                         
  -8 -11   4       1197.16       1321.03        65.87 o                         
  -7 -11   4       1566.27       1759.46       182.63 o                         
  -6 -11   4       1521.90       1495.03        52.16 o                         
  -5 -11   4       1831.10       1754.03        54.75 o                         
  -4 -11   4        783.29        725.10        24.93 o                         
  -3 -11   4        580.88        388.15        17.04 o                         
  -2 -11   4         18.60          3.76         4.11 o                         
  -1 -11   4        145.90        251.90        16.93 o                         
   0 -11   4         96.55        168.58        12.90 o                         
   1 -11   4        933.27       1065.55        34.32 o                         
   2 -11   4        961.60        981.28        39.15 o                         
   3 -11   4        888.18        964.26        39.89 o                         
  -8 -10   4         46.04         15.67        19.11 o                         
  -7 -10   4         50.26         41.60        13.12 o                         
  -6 -10   4          5.16          9.60         8.89 o                         
  -5 -10   4        185.73        268.65        20.92 o                         
  -4 -10   4       1022.55       1068.57        36.44 o                         
  -3 -10   4       2107.53       2255.30        50.41 o                         
  -2 -10   4       2577.00       2911.49        59.82 o                         
  -1 -10   4       1885.82       1988.20        52.66 o                         
   0 -10   4       4142.15       4180.54        83.32 o                         
   1 -10   4       4099.45       4357.02        88.95 o                         
   2 -10   4       2694.97       2656.39        61.28 o                         
   3 -10   4       2127.93       2281.70        62.42 o                         
   4 -10   4       1426.36       1354.87        48.35 o                         
  -9  -9   4        291.50        346.67        53.60 o                         
  -8  -9   4        390.56        386.03        35.28 o                         
  -7  -9   4        696.86        774.17        47.12 o                         
  -6  -9   4       1485.06       1497.74        66.42 o                         
  -5  -9   4       2094.53       2168.15        73.93 o                         
  -4  -9   4       3641.58       3842.32        76.14 o                         
  -3  -9   4       2509.64       2458.98        59.17 o                         
  -2  -9   4       2354.15       2483.12        54.74 o                         
  -1  -9   4       3496.26       3597.59        79.17 o                         
   0  -9   4       3608.85       3641.40        73.50 o                         
   1  -9   4       1108.16       1083.05        36.45 o                         
   2  -9   4        617.18        514.94        21.34 o                         
   3  -9   4        199.37        170.04        15.70 o                         
   4  -9   4         25.92         11.58         7.23 o                         
   5  -9   4          0.23          1.10         9.62 o                         
  -9  -8   4          3.38          4.12         9.14 o                         
  -8  -8   4        197.07        202.83        42.10 o                         
  -7  -8   4        262.68        276.76        23.60 o                         
  -6  -8   4        298.16        313.25        29.93 o                         
  -5  -8   4        518.46        590.29        36.59 o                         
  -4  -8   4        105.59        149.09        12.60 o                         
  -3  -8   4        400.51        386.26        15.64 o                         
  -2  -8   4        358.38        285.59        14.48 o                         
  -1  -8   4        140.99        143.32        10.06 o                         
   0  -8   4        447.56        500.08        20.68 o                         
   1  -8   4        242.32        276.71        14.04 o                         
   2  -8   4       1066.69       1050.71        44.44 o                         
   3  -8   4        767.00        870.97        31.70 o                         
   4  -8   4       1215.01       1368.35        43.45 o                         
   5  -8   4       1435.22       1496.60        49.49 o                         
   6  -8   4       1476.37       1527.69        62.87 o                         
 -10  -7   4        363.48        413.19        46.86 o                         
  -9  -7   4        108.92         83.20        23.51 o                         
  -8  -7   4         98.50         68.77        19.06 o                         
  -7  -7   4        154.47        173.02        30.51 o                         
  -6  -7   4        144.19        121.65        14.89 o                         
  -5  -7   4         11.89         19.86         5.63 o                         
  -4  -7   4        168.99        162.83        12.61 o                         
  -3  -7   4        103.67         66.10         5.48 o                         
  -2  -7   4       1280.32       1325.02        35.63 o                         
  -1  -7   4       1012.73       1133.47        30.02 o                         
   0  -7   4       1139.95       1245.01        31.33 o                         
   1  -7   4       1866.25       1935.16        43.40 o                         
   2  -7   4       2754.75       2765.72        58.28 o                         
   3  -7   4       2427.47       2417.63        60.22 o                         
   4  -7   4       1600.45       1721.34        50.66 o                         
   5  -7   4       1998.03       2008.40        55.45 o                         
   6  -7   4       1036.74        952.08        34.07 o                         
 -10  -6   4        309.06        265.16        26.97 o                         
  -9  -6   4          6.57         11.18         9.77 o                         
  -8  -6   4         96.05         84.76        11.86 o                         
  -7  -6   4          0.33         -3.93         3.93 o                         
  -6  -6   4         31.91         37.68         8.26 o                         
  -5  -6   4         76.66         85.92         9.72 o                         
  -4  -6   4       1176.86       1283.17        50.84 o                         
  -3  -6   4         11.88         15.12         3.68 o                         
  -2  -6   4          0.95          6.53         2.21 o                         
  -1  -6   4        214.96        213.85        10.38 o                         
   0  -6   4         87.19         77.33         5.57 o                         
   1  -6   4        849.85        849.43        22.30 o                         
   2  -6   4        736.11        816.61        22.41 o                         
   3  -6   4        812.01        754.78        22.16 o                         
   4  -6   4        462.87        424.40        18.15 o                         
   5  -6   4          3.27          1.15         2.97 o                         
   6  -6   4          5.14          3.48         4.06 o                         
   7  -6   4         36.32         21.33         5.92 o                         
 -10  -5   4        562.05        508.16        56.13 o                         
  -9  -5   4        854.18        733.37        34.70 o                         
  -8  -5   4       1727.42       1775.50        53.48 o                         
  -7  -5   4       2551.15       2579.75        66.30 o                         
  -6  -5   4       3176.74       3241.76        87.58 o                         
  -5  -5   4       2140.76       2360.23        59.18 o                         
  -4  -5   4        749.47        791.31        32.23 o                         
  -3  -5   4        377.34        369.36        19.34 o                         
  -2  -5   4        860.96        960.56        26.97 o                         
  -1  -5   4        385.30        359.94        12.68 o                         
   0  -5   4         51.03         60.65         4.51 o                         
   1  -5   4         38.86         12.01         2.45 o                         
   2  -5   4        427.61        382.85        12.51 o                         
   3  -5   4        330.82        309.50        11.76 o                         
   4  -5   4        591.91        603.50        16.95 o                         
   5  -5   4         77.53         81.99         7.59 o                         
   6  -5   4        251.01        252.96        11.80 o                         
   7  -5   4        526.41        540.85        23.41 o                         
   8  -5   4        866.61        839.44        52.45 o                         
 -10  -4   4       2095.72       2097.74       112.39 o                         
  -9  -4   4       2489.96       2563.42        75.13 o                         
  -8  -4   4       2910.20       3028.44        75.34 o                         
  -7  -4   4       2253.74       2528.33       110.05 o                         
  -6  -4   4       1516.43       1642.42        54.38 o                         
  -5  -4   4       1212.01       1305.31        51.04 o                         
  -4  -4   4        108.25        126.88         9.90 o                         
  -3  -4   4         68.42        125.64        10.22 o                         
  -2  -4   4          1.56          1.85         1.15 o                         
  -1  -4   4        773.93        716.23        21.72 o                         
   0  -4   4        148.33        165.77         6.82 o                         
   1  -4   4        838.39        876.59        18.26 o                         
   2  -4   4        173.16        168.47         7.48 o                         
   3  -4   4         24.15         10.99         1.96 o                         
   4  -4   4         92.67         83.19         5.97 o                         
   5  -4   4         37.26         26.69         5.90 o                         
   6  -4   4        438.72        385.68        14.58 o                         
   7  -4   4        350.35        353.21        17.63 o                         
   8  -4   4        321.09        307.24        20.50 o                         
 -10  -3   4       1049.89       1222.27        49.66 o                         
  -9  -3   4        418.10        495.63        28.99 o                         
  -8  -3   4         99.88        123.02         9.91 o                         
  -7  -3   4        348.58        291.28        13.52 o                         
  -6  -3   4        681.75        580.90        18.59 o                         
  -5  -3   4       2869.13       2804.47        57.91 o                         
  -4  -3   4       3566.34       3549.62        83.74 o                         
  -3  -3   4       8664.11       8743.27       232.83 o                         
  -2  -3   4      11271.54      11720.73       436.57 o                         
  -1  -3   4       4376.12       4275.09        86.31 o                         
   0  -3   4       5999.05       6084.68       105.64 o                         
   1  -3   4        971.61        966.48        19.53 o                         
   2  -3   4       2001.73       2019.22        29.58 o                         
   3  -3   4        287.31        312.66         9.41 o                         
   4  -3   4        587.03        635.39        16.69 o                         
   5  -3   4         45.47         26.11         3.19 o                         
   6  -3   4          0.00          3.44         2.08 o                         
   7  -3   4         52.92         29.70         8.96 o                         
   8  -3   4         60.86         35.89         6.97 o                         
   9  -3   4          5.17         -4.76         5.14 o                         
 -10  -2   4        279.21        217.68        22.08 o                         
  -9  -2   4       1154.74       1108.17        41.00 o                         
  -8  -2   4       3013.50       3004.92        60.04 o                         
  -7  -2   4       4026.69       4108.73        74.14 o                         
  -6  -2   4       6995.86       6928.69       103.90 o                         
  -5  -2   4       9533.21       9839.75       181.32 o                         
  -4  -2   4      11225.61      11756.40       174.69 o                         
  -3  -2   4      16000.30      16198.24       274.72 o                         
  -2  -2   4       9510.47       9750.24       267.50 o                         
  -1  -2   4       4268.80       4705.74       109.00 o                         
   0  -2   4      12257.45      12696.28       166.30 o                         
   1  -2   4        985.86       1067.74        17.54 o                         
   2  -2   4       1624.00       1816.71        25.61 o                         
   3  -2   4         37.98         35.43         3.31 o                         
   4  -2   4         10.10          8.53         1.67 o                         
   5  -2   4        496.17        488.25        12.59 o                         
   6  -2   4          3.31          4.38         3.75 o                         
   7  -2   4        380.82        367.43        17.22 o                         
   8  -2   4         12.34          7.43         4.80 o                         
   9  -2   4         93.14        146.36        20.94 o                         
 -10  -1   4       1750.01       1776.41        64.88 o                         
  -9  -1   4       2483.17       2514.47        72.90 o                         
  -8  -1   4       3455.67       3529.01        84.02 o                         
  -7  -1   4       4731.24       4895.57        85.10 o                         
  -6  -1   4       4360.72       4409.68        70.91 o                         
  -5  -1   4       5327.59       5491.63        82.93 o                         
  -4  -1   4       3997.17       4092.35        63.56 o                         
  -3  -1   4        431.71        374.45        10.86 o                         
  -2  -1   4        112.77        118.84         6.29 o                         
  -1  -1   4         54.97         84.52         4.26 o                         
   0  -1   4        303.60        283.04         7.11 o                         
   1  -1   4       1104.96        943.51        14.09 o                         
   2  -1   4       3232.18       3166.70        37.49 o                         
   3  -1   4       5565.04       5670.28        67.86 o                         
   4  -1   4       1403.74       1343.31        21.54 o                         
   5  -1   4       2331.97       2374.36        34.57 o                         
   6  -1   4       1526.02       1588.88        35.37 o                         
   7  -1   4       1682.55       1716.52        43.73 o                         
   8  -1   4        530.98        529.09        22.56 o                         
   9  -1   4         46.28         44.26         8.70 o                         
 -10   0   4        517.01        526.39        32.71 o                         
  -9   0   4        931.99       1009.84        42.84 o                         
  -8   0   4        415.55        438.85        21.45 o                         
  -7   0   4        254.07        280.13        14.40 o                         
  -6   0   4          0.40          2.13         1.74 o                         
  -5   0   4         48.77         40.16         5.20 o                         
  -4   0   4        701.26        619.12        15.53 o                         
  -3   0   4       5134.94       4964.79        77.20 o                         
  -2   0   4       7019.48       7030.25       111.07 o                         
  -1   0   4      13986.93      13623.64       189.81 o                         
   0   0   4      15098.49      14765.00       203.24 o                         
   1   0   4      17834.53      17504.78       226.62 o                         
   2   0   4      24001.58      22922.87       374.64 o                         
   3   0   4       9122.39       8967.47       102.80 o                         
   4   0   4       8346.57       8654.67       102.46 o                         
   5   0   4       3282.35       3273.67        47.45 o                         
   6   0   4       4195.20       4205.16        63.67 o                         
   7   0   4        161.80        182.50        11.95 o                         
   8   0   4        299.75        299.33        16.75 o                         
   9   0   4          0.99          5.37         5.02 o                         
  10   0   4         19.06          1.56         5.65 o                         
 -10   1   4         31.05         31.28        11.47 o                         
  -9   1   4          1.29          3.33         5.44 o                         
  -8   1   4         14.34         12.63         4.67 o                         
  -7   1   4        282.80        251.05        13.79 o                         
  -6   1   4       1757.50       1721.45        47.60 o                         
  -5   1   4       5359.50       5368.83        81.44 o                         
  -4   1   4       8126.66       7855.45       110.96 o                         
  -3   1   4       7100.52       6859.42        95.93 o                         
  -2   1   4      22000.76      21455.52       556.48 o                         
   1   1   4      16361.00      16882.64       309.14 o                         
   2   1   4       7331.44       7358.57        76.85 o                         
   3   1   4       3833.61       3933.07        46.01 o                         
   4   1   4       3666.34       4011.98        64.02 o                         
   5   1   4        132.30        167.25         7.96 o                         
   6   1   4        119.42        105.41         6.88 o                         
   7   1   4       1118.39       1053.48        26.59 o                         
   8   1   4       1013.21       1018.59        29.22 o                         
   9   1   4       1587.77       1575.37        44.94 o                         
  10   1   4       1257.52       1304.25        52.00 o                         
  -9   2   4         13.50         10.08         9.16 o                         
  -8   2   4        287.32        324.08        18.40 o                         
  -7   2   4        738.39        791.02        23.85 o                         
  -6   2   4       1137.81       1222.07        29.31 o                         
  -5   2   4       1422.08       1455.32        36.39 o                         
  -4   2   4       4184.32       4081.16        67.69 o                         
  -3   2   4       7609.11       7686.30       124.13 o                         
  -2   2   4       5806.58       5734.99        82.71 o                         
  -1   2   4       4014.57       4140.33        62.69 o                         
   0   2   4       1311.39       1444.39        26.27 o                         
   1   2   4       7991.88       8831.15       116.02 o                         
   2   2   4        421.20        357.31         7.36 o                         
   3   2   4       2124.88       1922.41        27.52 o                         
   4   2   4      11886.47      12148.11       153.55 o                         
   5   2   4       9682.66       9462.26       123.52 o                         
   6   2   4      10307.06      10180.39       135.59 o                         
   7   2   4       8221.83       8336.12       123.66 o                         
   8   2   4       7534.90       7478.03       136.27 o                         
   9   2   4       4376.86       4454.70       140.81 o                         
  10   2   4       1556.12       1485.11        50.11 o                         
  -9   3   4          0.16         -0.71        10.68 o                         
  -8   3   4         78.97         87.83        11.66 o                         
  -7   3   4        506.68        548.58        19.36 o                         
  -6   3   4        342.13        358.68        14.19 o                         
  -5   3   4        375.36        411.49        12.61 o                         
  -4   3   4         27.83         37.14         3.83 o                         
  -3   3   4        328.30        368.74        10.56 o                         
  -2   3   4       1578.41       1513.71        36.85 o                         
  -1   3   4       1674.40       1667.75        30.83 o                         
   0   3   4      16976.34      17138.66       361.66 o                         
   2   3   4      13549.25      14199.57       193.75 o                         
   3   3   4      22002.28      21991.91       351.36 o                         
   4   3   4      22318.53      22416.83       262.25 o                         
   5   3   4      13687.73      13766.21       173.39 o                         
   6   3   4       8428.83       8268.98       105.80 o                         
   7   3   4       5065.02       5207.28        83.18 o                         
   8   3   4       2234.63       2157.66        54.35 o                         
   9   3   4        557.36        581.18        24.95 o                         
  10   3   4        183.67        149.20        16.28 o                         
  -9   4   4         19.75         11.03         6.67 o                         
  -8   4   4        110.95        123.14        14.67 o                         
  -7   4   4          8.95          0.41         3.85 o                         
  -6   4   4         31.77         19.69         3.47 o                         
  -5   4   4         22.08         16.09         2.96 o                         
  -4   4   4        628.66        608.38        16.11 o                         
  -3   4   4       1999.23       2007.20        34.80 o                         
  -2   4   4       4737.37       4756.64        68.75 o                         
  -1   4   4       9415.19       9227.56       148.32 o                         
   0   4   4       8101.72       8163.74       126.96 o                         
   1   4   4      11868.43      12004.74       183.64 o                         
   2   4   4      16845.98      17366.30       299.15 o                         
   3   4   4      11469.96      12113.77       153.08 o                         
   4   4   4       3088.37       2986.67        44.54 o                         
   5   4   4        541.33        599.37        17.06 o                         
   6   4   4        196.26        216.69         8.43 o                         
   7   4   4        327.25        330.70        10.70 o                         
   8   4   4       1503.98       1479.08        38.11 o                         
   9   4   4       2667.02       2669.01        59.30 o                         
  10   4   4       2264.63       2219.81        64.22 o                         
  -8   5   4        390.56        397.65        24.90 o                         
  -7   5   4        149.99        144.20        12.09 o                         
  -6   5   4        118.50        120.85         9.02 o                         
  -5   5   4          4.18         17.35         3.18 o                         
  -4   5   4         22.19         33.92         3.77 o                         
  -3   5   4         65.21         81.88         5.48 o                         
  -2   5   4        942.67       1109.52        20.34 o                         
  -1   5   4       1424.07       1520.90        28.39 o                         
   0   5   4       1285.45       1585.23        28.54 o                         
   1   5   4        122.04        122.68         6.44 o                         
   2   5   4         26.83         28.58         2.84 o                         
   3   5   4       1031.27       1079.35        24.96 o                         
   4   5   4       2151.16       2362.24        42.65 o                         
   5   5   4       3161.24       3309.72        54.92 o                         
   6   5   4       6256.46       6452.15        95.09 o                         
   7   5   4       4487.43       4670.05        70.73 o                         
   8   5   4       3286.76       3269.18        58.60 o                         
   9   5   4       3058.21       3250.32        72.43 o                         
  10   5   4       1990.34       1944.46        87.99 o                         
  -8   6   4        473.59        420.48        26.05 o                         
  -7   6   4        803.58        728.39        23.40 o                         
  -6   6   4        148.35        158.01         9.35 o                         
  -5   6   4        550.36        511.59        15.99 o                         
  -4   6   4        214.39        171.05         9.03 o                         
  -3   6   4         30.39         26.49         3.26 o                         
  -2   6   4         23.07         19.78         2.68 o                         
  -1   6   4         42.35         27.17         3.07 o                         
   0   6   4        358.05        377.79        11.99 o                         
   1   6   4        431.90        408.00        13.37 o                         
   2   6   4        839.36        900.31        22.79 o                         
   3   6   4        628.71        684.18        19.26 o                         
   4   6   4        947.87        958.08        23.30 o                         
   5   6   4       2141.66       2399.65        46.56 o                         
   6   6   4       1187.05       1301.19        29.25 o                         
   7   6   4        980.48       1019.04        24.13 o                         
   8   6   4        831.41        918.36        24.90 o                         
   9   6   4        456.89        428.24        22.44 o                         
  10   6   4         29.15         24.79         7.32 o                         
  -7   7   4         31.00         20.03         7.93 o                         
  -6   7   4         67.86         78.05         8.06 o                         
  -5   7   4        120.84         99.78         7.57 o                         
  -4   7   4        572.31        609.93        18.46 o                         
  -3   7   4        434.20        454.23        14.73 o                         
  -2   7   4       1450.71       1413.89        32.06 o                         
  -1   7   4       1219.24       1334.06        28.50 o                         
   0   7   4       1799.10       1456.44        29.32 o                         
   1   7   4       1505.29       1414.78        31.58 o                         
   2   7   4        981.60        885.08        23.71 o                         
   3   7   4        901.17        785.32        22.02 o                         
   4   7   4         52.19         39.59         5.66 o                         
   5   7   4         43.15         36.04         4.89 o                         
   6   7   4         69.39         51.26         6.17 o                         
   7   7   4          9.80         12.25         3.76 o                         
   8   7   4          2.60          4.33         2.85 o                         
   9   7   4        209.16        216.02        17.94 o                         
  10   7   4          0.41         -3.19         6.03 o                         
  -7   8   4        581.24        512.27        21.20 o                         
  -6   8   4       2325.85       2314.42        51.30 o                         
  -5   8   4       3083.69       2986.79        56.99 o                         
  -4   8   4       4705.71       4655.86        82.54 o                         
  -3   8   4       5436.52       5462.43        84.10 o                         
  -2   8   4       6810.71       6511.34       104.10 o                         
  -1   8   4       4895.11       4915.64       114.68 o                         
   0   8   4       2532.30       2404.00        58.12 o                         
   1   8   4       1603.39       1463.65        30.54 o                         
   2   8   4        316.49        244.41        12.98 o                         
   3   8   4         75.21         64.35         5.98 o                         
   4   8   4        166.57        214.13        11.41 o                         
   5   8   4         15.51         11.51         3.21 o                         
   6   8   4        221.77        191.37        11.45 o                         
   7   8   4          6.26          4.89         4.53 o                         
   8   8   4         32.57         16.40         5.44 o                         
   9   8   4          0.78          6.26         4.96 o                         
  10   8   4         38.58         32.12         7.19 o                         
  -6   9   4       2465.61       2506.69        61.42 o                         
  -5   9   4       2433.54       2470.75        53.60 o                         
  -4   9   4       1652.06       1535.79        37.66 o                         
  -3   9   4       1907.35       1745.59        38.22 o                         
  -2   9   4        254.85        204.18         9.88 o                         
  -1   9   4          0.73         20.24         4.03 o                         
   0   9   4        481.52        471.72        15.38 o                         
   1   9   4        706.50        765.50        23.73 o                         
   2   9   4       1505.06       1631.02        76.46 o                         
   3   9   4       2543.39       2530.74        60.81 o                         
   4   9   4       2607.44       2433.95        54.08 o                         
   5   9   4       2833.32       2705.23        73.14 o                         
   6   9   4       1205.09       1106.76        30.93 o                         
   7   9   4        665.54        656.34        24.56 o                         
   8   9   4        306.06        297.13        19.34 o                         
   9   9   4          4.63         12.42         6.91 o                         
  10   9   4         34.07         23.30         7.94 o                         
  -6  10   4         30.63          5.83         4.44 o                         
  -5  10   4          8.30          3.97         7.04 o                         
  -4  10   4        332.07        338.44        20.64 o                         
  -3  10   4        886.90       1035.85        32.68 o                         
  -2  10   4       2408.94       2408.12        54.81 o                         
  -1  10   4       3835.25       4224.27        82.06 o                         
   0  10   4       6612.78       7143.55       125.20 o                         
   1  10   4       8750.59       8687.98       147.48 o                         
   2  10   4       6700.20       6585.89       154.53 o                         
   3  10   4       6335.14       6451.45       167.84 o                         
   4  10   4       3512.32       3419.50        87.79 o                         
   5  10   4       1768.51       1818.83        45.55 o                         
   6  10   4        435.48        368.32        17.76 o                         
   7  10   4        126.62         56.50         7.20 o                         
   8  10   4          3.32         -3.76         3.76 o                         
   9  10   4         61.69         46.32        11.68 o                         
  10  10   4         58.45         66.70        12.05 o                         
  -5  11   4       1708.93       1855.48        52.70 o                         
  -4  11   4       2573.77       2784.85        66.35 o                         
  -3  11   4       4183.74       4528.98       100.19 o                         
  -2  11   4       4397.13       4418.20        88.83 o                         
  -1  11   4       5205.81       5134.05       101.36 o                         
   0  11   4       3606.60       3822.33        77.27 o                         
   1  11   4       1746.05       1725.55        43.37 o                         
   2  11   4       1591.86       1341.42        35.79 o                         
   3  11   4        568.21        530.89        23.42 o                         
   4  11   4         24.47         12.53         3.34 o                         
   5  11   4         39.20         26.45         5.35 o                         
   6  11   4        314.90        243.35        14.03 o                         
   7  11   4        225.59        283.77        19.30 o                         
   8  11   4        856.19        898.10        43.41 o                         
   9  11   4        436.91        425.76        26.51 o                         
  -4  12   4        760.48        769.51        31.23 o                         
  -3  12   4        501.57        497.86        25.79 o                         
  -2  12   4        294.58        330.97        19.89 o                         
  -1  12   4        389.58        338.68        18.24 o                         
   0  12   4          3.35          3.49         3.31 o                         
   1  12   4         28.70          5.20         6.12 o                         
   2  12   4        954.59        957.47        31.19 o                         
   3  12   4       1503.80       1608.81        42.70 o                         
   4  12   4       1987.22       2023.84        50.42 o                         
   5  12   4       3244.68       3399.92        74.54 o                         
   6  12   4       3023.69       2866.02        68.10 o                         
   7  12   4       3147.97       2813.08        78.85 o                         
   8  12   4       1576.05       1615.11        61.80 o                         
   9  12   4       1289.15       1315.84        54.61 o                         
  -3  13   4         28.96         30.58         8.20 o                         
  -2  13   4        328.15        337.33        23.34 o                         
  -1  13   4        853.90        784.63        32.44 o                         
   0  13   4       1689.27       1802.50        54.79 o                         
   1  13   4       3167.50       3216.68        98.13 o                         
   2  13   4       3471.34       3459.46        77.03 o                         
   3  13   4       3673.21       3667.35        78.07 o                         
   4  13   4       3589.90       3544.89       109.24 o                         
   5  13   4       3588.43       3544.34        97.30 o                         
   6  13   4       1950.73       2061.39        60.33 o                         
   7  13   4       1586.29       1553.01        59.65 o                         
   8  13   4        607.59        526.00        44.88 o                         
  -2  14   4        692.17        721.58        32.71 o                         
  -1  14   4        986.45        831.47        34.82 o                         
   0  14   4       1359.32       1329.74        44.96 o                         
   1  14   4       1550.09       1684.51        52.30 o                         
   2  14   4        975.73        994.33        39.37 o                         
   3  14   4       1001.87       1034.07        45.04 o                         
   4  14   4        691.74        764.49        34.32 o                         
   5  14   4        396.94        350.07        25.65 o                         
   6  14   4         42.75         92.84        30.95 o                         
   7  14   4         15.63         -7.55         7.55 o                         
   0  15   4         22.90         10.23        11.79 o                         
   1  15   4          6.31          8.90         7.57 o                         
   2  15   4         34.59         15.67        15.24 o                         
   3  15   4         28.31         21.27         7.56 o                         
   4  15   4        266.31        186.60        18.41 o                         
   5  15   4        526.67        529.26        30.62 o                         
   6  15   4        892.21        952.18        63.24 o                         
  -3 -13   5         27.95         -1.51        14.41 o                         
  -6 -12   5        583.01        512.29        40.29 o                         
  -5 -12   5        953.33        810.06        56.36 o                         
  -4 -12   5        828.74        585.06        32.01 o                         
  -3 -12   5        389.22        320.79        33.29 o                         
  -2 -12   5        389.90        189.88        17.32 o                         
  -1 -12   5        244.91        104.19        21.64 o                         
   0 -12   5        329.21        185.40        15.28 o                         
   1 -12   5        258.34        148.12        25.37 o                         
  -7 -11   5       1698.18       1537.54        62.40 o                         
  -6 -11   5       1253.40       1252.38        52.38 o                         
  -5 -11   5       1033.48        861.90        41.29 o                         
  -4 -11   5        678.65        440.64        18.25 o                         
  -3 -11   5        657.44        513.45        23.20 o                         
  -2 -11   5        231.75        151.64        13.71 o                         
  -1 -11   5         79.88         19.57         6.12 o                         
   0 -11   5         98.24         80.81        11.02 o                         
   1 -11   5         17.97         11.05         6.31 o                         
   2 -11   5          2.05          2.87         6.47 o                         
  -8 -10   5        599.10        528.96        41.57 o                         
  -7 -10   5        289.39        234.82        39.38 o                         
  -6 -10   5          5.26         -0.10         5.73 o                         
  -5 -10   5         29.49         30.56         8.31 o                         
  -4 -10   5        117.35        155.04        15.74 o                         
  -3 -10   5        603.47        806.34        28.35 o                         
  -2 -10   5        881.76        938.41        26.95 o                         
  -1 -10   5       1230.77       1190.24        45.51 o                         
   0 -10   5       1403.75       1454.48        39.93 o                         
   1 -10   5       1149.94        948.74        35.74 o                         
   2 -10   5        674.67        609.07        24.87 o                         
   3 -10   5        667.03        524.43        33.68 o                         
   4 -10   5        332.33        217.68        21.43 o                         
  -8  -9   5        199.89        188.55        27.37 o                         
  -7  -9   5       1136.69       1207.37        80.98 o                         
  -6  -9   5       1632.98       1745.31        73.55 o                         
  -5  -9   5       2369.15       2461.41        74.96 o                         
  -4  -9   5       3296.75       3445.51        85.62 o                         
  -3  -9   5       3789.05       3847.60        75.88 o                         
  -2  -9   5       4626.40       4568.48        87.08 o                         
  -1  -9   5       5103.41       4869.84       172.33 o                         
   0  -9   5       2486.76       2440.14        54.74 o                         
   1  -9   5       1836.91       1655.64        46.93 o                         
   2  -9   5       1503.12       1386.36        38.35 o                         
   3  -9   5        953.37        945.53        30.93 o                         
   4  -9   5        177.67         97.79        14.00 o                         
   5  -9   5         36.13         11.39         8.73 o                         
  -9  -8   5        712.47        706.42        65.59 o                         
  -8  -8   5       1936.05       2058.43       125.56 o                         
  -7  -8   5       2098.74       2225.75        86.38 o                         
  -6  -8   5       2352.81       2348.83        76.44 o                         
  -5  -8   5       3706.22       3805.71       132.46 o                         
  -4  -8   5       2624.12       2397.84        61.89 o                         
  -3  -8   5       3797.04       3565.40        70.13 o                         
  -2  -8   5       1627.91       1695.58        43.68 o                         
  -1  -8   5        539.70        473.40        16.32 o                         
   0  -8   5        134.11         71.55         7.89 o                         
   1  -8   5         66.64         47.22         7.00 o                         
   2  -8   5          3.75          8.18         6.04 o                         
   3  -8   5        648.31        687.94        24.85 o                         
   4  -8   5        512.32        482.04        21.31 o                         
   5  -8   5        659.34        605.16        33.39 o                         
  -9  -7   5        625.98        676.82        46.79 o                         
  -8  -7   5        429.30        413.46        49.25 o                         
  -7  -7   5        488.85        425.04        28.53 o                         
  -6  -7   5        579.83        518.09        30.21 o                         
  -5  -7   5         47.06         25.95         7.60 o                         
  -4  -7   5         12.87          2.67         3.47 o                         
  -3  -7   5        122.15        166.10        12.23 o                         
  -2  -7   5        644.97        795.93        23.02 o                         
  -1  -7   5       2385.07       2347.97        55.82 o                         
   0  -7   5       2421.42       2541.49        73.52 o                         
   1  -7   5       3534.09       3674.50        70.71 o                         
   2  -7   5       4585.94       4640.55        86.66 o                         
   3  -7   5       3303.81       3399.28        64.24 o                         
   4  -7   5       3315.56       3276.86        69.01 o                         
   5  -7   5       1856.07       1773.70        52.90 o                         
   6  -7   5        978.84        868.59        40.71 o                         
 -10  -6   5         36.97         36.99        12.10 o                         
  -9  -6   5          4.36         -6.82         6.82 o                         
  -8  -6   5          3.65         -2.63         5.55 o                         
  -7  -6   5          0.53          1.98         5.97 o                         
  -6  -6   5        215.11        203.90        20.81 o                         
  -5  -6   5       1038.77       1109.74        42.41 o                         
  -4  -6   5       2886.59       2819.07        81.45 o                         
  -3  -6   5       5197.54       5111.81       110.87 o                         
  -2  -6   5       4834.82       5051.61        96.59 o                         
  -1  -6   5       5060.97       5023.78        87.97 o                         
   0  -6   5       7599.70       7516.78       122.96 o                         
   1  -6   5       5641.85       5636.12        91.16 o                         
   2  -6   5       4046.03       3819.16        62.40 o                         
   3  -6   5       1744.03       1698.11        40.52 o                         
   4  -6   5       1308.11       1340.08        30.97 o                         
   5  -6   5        323.24        316.09        17.55 o                         
   6  -6   5        213.95        207.79        11.55 o                         
   7  -6   5          0.70         -0.88         3.85 o                         
 -10  -5   5          0.01         -7.91        15.73 o                         
  -9  -5   5         47.00         46.14         9.74 o                         
  -8  -5   5         46.29         24.44         9.38 o                         
  -7  -5   5         49.26         37.84         7.89 o                         
  -6  -5   5        961.38        945.08        44.25 o                         
  -5  -5   5        663.06        626.09        26.08 o                         
  -4  -5   5       1273.23       1288.99        38.18 o                         
  -3  -5   5       1538.37       1501.28        39.78 o                         
  -2  -5   5       1919.42       1724.58        36.15 o                         
  -1  -5   5       3416.20       3622.62        86.17 o                         
   0  -5   5       1602.78       1690.45        34.43 o                         
   1  -5   5        314.74        389.97        14.42 o                         
   2  -5   5         34.63         58.63         5.61 o                         
   3  -5   5         72.58         57.83         5.22 o                         
   4  -5   5        764.85        722.77        21.24 o                         
   5  -5   5       1251.34       1203.53        27.40 o                         
   6  -5   5       2228.44       2173.14        45.08 o                         
   7  -5   5       1990.63       1996.74        75.39 o                         
 -10  -4   5        242.65        239.27        39.32 o                         
  -9  -4   5         58.45         91.95        22.38 o                         
  -8  -4   5        123.83        118.87        13.92 o                         
  -7  -4   5          2.05          6.71         4.07 o                         
  -6  -4   5          1.59         -0.43         3.45 o                         
  -5  -4   5        303.58        281.79        16.23 o                         
  -4  -4   5          6.68          9.57         3.45 o                         
  -3  -4   5         79.51         76.09         8.28 o                         
  -2  -4   5         12.89         26.95         3.97 o                         
  -1  -4   5        141.54        120.59         7.06 o                         
   0  -4   5       1999.13       2061.52        39.35 o                         
   1  -4   5       3369.96       3294.15        50.44 o                         
   2  -4   5       3825.44       3609.08        56.28 o                         
   3  -4   5       4145.27       4071.67        59.25 o                         
   4  -4   5       3373.99       3363.38        54.91 o                         
   5  -4   5       4231.24       4170.97        72.28 o                         
   6  -4   5       3161.52       3196.18        59.17 o                         
   7  -4   5       1696.94       1795.67        45.59 o                         
   8  -4   5       1153.15       1184.24        42.74 o                         
 -10  -3   5        226.96        273.43        40.16 o                         
  -9  -3   5          1.38          2.24         4.82 o                         
  -8  -3   5        113.49        122.21        11.00 o                         
  -7  -3   5         21.04         10.53         3.73 o                         
  -6  -3   5        124.41        106.65         8.24 o                         
  -5  -3   5          1.27          6.84         3.59 o                         
  -4  -3   5         28.56         15.91         4.06 o                         
  -3  -3   5        138.25        121.38         9.09 o                         
  -2  -3   5        402.10        393.06        16.14 o                         
  -1  -3   5       3422.79       3330.91        69.86 o                         
   0  -3   5        342.54        213.13         8.27 o                         
   1  -3   5       1775.76       1635.34        27.55 o                         
   2  -3   5       1434.20       1399.43        25.22 o                         
   3  -3   5       3133.80       2938.84        44.26 o                         
   4  -3   5       1576.65       1600.78        28.47 o                         
   5  -3   5       1226.85       1282.24        25.54 o                         
   6  -3   5        247.35        260.11         9.88 o                         
   7  -3   5         41.08         34.47         6.00 o                         
   8  -3   5          0.34         -0.85         4.50 o                         
 -10  -2   5        153.43        113.87        21.64 o                         
  -9  -2   5        198.68        194.33        12.53 o                         
  -8  -2   5        334.20        319.25        15.04 o                         
  -7  -2   5        639.72        658.43        21.27 o                         
  -6  -2   5       1237.90       1236.00        28.09 o                         
  -5  -2   5       1078.52       1130.28        26.82 o                         
  -4  -2   5       1301.54       1359.24        28.49 o                         
  -3  -2   5        453.91        552.40        18.68 o                         
  -2  -2   5        355.48        350.64        21.53 o                         
  -1  -2   5       1332.69       1444.66        27.16 o                         
   0  -2   5          1.61          2.65         1.20 o                         
   1  -2   5        752.97        750.77        13.77 o                         
   2  -2   5        483.38        513.14        10.29 o                         
   3  -2   5          1.72          1.35         0.94 o                         
   4  -2   5        204.18        208.64         7.54 o                         
   5  -2   5        202.71        172.64         7.11 o                         
   6  -2   5       1051.24       1015.66        24.69 o                         
   7  -2   5        689.03        654.47        23.79 o                         
   8  -2   5        860.69        809.73        31.97 o                         
   9  -2   5        501.10        484.26        25.81 o                         
 -10  -1   5        671.68        687.16        37.32 o                         
  -9  -1   5       1235.16       1188.38        43.37 o                         
  -8  -1   5       2716.79       2778.41        57.04 o                         
  -7  -1   5       2907.88       3078.21        55.88 o                         
  -6  -1   5       5204.39       5274.29        82.88 o                         
  -5  -1   5       3794.21       4060.41        65.01 o                         
  -4  -1   5       4118.76       4208.17        64.75 o                         
  -3  -1   5       3783.51       4098.94       107.08 o                         
  -2  -1   5       4799.01       5080.46        84.91 o                         
  -1  -1   5         34.98         51.82         3.22 o                         
   0  -1   5        325.76        359.40         8.56 o                         
   1  -1   5         56.09         75.35         3.11 o                         
   2  -1   5          1.16          6.82         1.13 o                         
   3  -1   5          0.07          5.52         2.25 o                         
   4  -1   5         37.56         58.73         3.52 o                         
   5  -1   5         14.99          8.08         1.66 o                         
   6  -1   5          1.03          5.59         2.20 o                         
   7  -1   5        123.97        109.66         8.30 o                         
   8  -1   5        178.61        158.20        13.91 o                         
   9  -1   5        385.49        340.69        20.70 o                         
 -10   0   5       1909.12       1966.42        69.88 o                         
  -9   0   5       1602.69       1700.59        54.27 o                         
  -8   0   5       2172.16       2143.35        54.83 o                         
  -7   0   5       1533.77       1588.78        35.01 o                         
  -6   0   5       1723.91       1763.86        35.97 o                         
  -5   0   5        170.95        158.65         8.07 o                         
  -4   0   5          7.02          7.93         1.74 o                         
  -3   0   5        824.18        842.29        24.38 o                         
  -2   0   5        288.36        207.35         9.15 o                         
  -1   0   5       5218.60       5453.86        94.83 o                         
   0   0   5       7320.12       7528.69       105.99 o                         
   1   0   5       6222.01       6570.79        88.78 o                         
   2   0   5      10837.28      11388.64       133.96 o                         
   3   0   5       1183.68       1252.70        18.98 o                         
   4   0   5       5335.15       5699.50        70.12 o                         
   5   0   5        657.51        729.69        14.79 o                         
   6   0   5        298.07        329.90        11.17 o                         
   7   0   5         44.63         26.69         5.18 o                         
   8   0   5         45.48         41.87         8.61 o                         
   9   0   5          4.80         11.49         4.79 o                         
  10   0   5         16.78          5.60         7.39 o                         
  -9   1   5         26.95         40.65         7.26 o                         
  -8   1   5         93.25         81.49         9.57 o                         
  -7   1   5        520.21        509.67        20.78 o                         
  -6   1   5       2908.63       2799.50        50.42 o                         
  -5   1   5       4961.27       4813.76        76.98 o                         
  -4   1   5      10753.46      10216.81       152.16 o                         
  -3   1   5      21338.90      21320.08       279.76 o                         
  -2   1   5      29071.56      27807.52      1014.40 o                         
   1   1   5       9724.82       9896.41       122.37 o                         
   2   1   5       4313.37       4450.92        48.02 o                         
   3   1   5       2678.38       2936.07        34.43 o                         
   4   1   5         25.43         18.74         2.18 o                         
   5   1   5        535.08        560.51        13.65 o                         
   6   1   5        218.79        192.38         8.51 o                         
   7   1   5        451.38        460.05        18.87 o                         
   8   1   5         93.38         64.72        13.62 o                         
   9   1   5        613.95        615.52        28.42 o                         
  10   1   5         69.41        107.53        24.13 o                         
  -9   2   5       1270.12       1266.99        40.65 o                         
  -8   2   5       3500.83       3463.42        94.25 o                         
  -7   2   5       6731.93       6688.95       105.45 o                         
  -6   2   5      11764.20      11658.31       178.80 o                         
  -5   2   5      16846.02      16384.46       240.27 o                         
  -4   2   5      13477.02      13367.08       181.48 o                         
  -3   2   5      12539.40      12464.18       167.72 o                         
  -2   2   5       4764.90       4806.65        68.56 o                         
  -1   2   5       4062.43       4154.17        58.85 o                         
   0   2   5        281.63        321.35         7.10 o                         
   1   2   5       3862.77       4029.69        49.42 o                         
   2   2   5       4386.58       4548.34        53.30 o                         
   3   2   5       5249.61       5441.16        64.53 o                         
   4   2   5       6328.46       6270.52        78.95 o                         
   5   2   5       6408.68       6268.96        81.06 o                         
   6   2   5       4709.92       4753.15        74.26 o                         
   7   2   5       3264.48       3253.21        61.52 o                         
   8   2   5       1284.88       1279.69        34.55 o                         
   9   2   5        352.73        376.00        20.06 o                         
  10   2   5         74.25         45.00        12.48 o                         
  -9   3   5       2153.34       2256.81        61.07 o                         
  -8   3   5       1864.52       1924.58        50.79 o                         
  -7   3   5       2337.76       2246.03        49.48 o                         
  -6   3   5        896.16        921.50        24.40 o                         
  -5   3   5       1569.07       1583.91        29.99 o                         
  -4   3   5        161.76        178.43         7.75 o                         
  -3   3   5       1278.39       1368.87        30.02 o                         
  -2   3   5       2114.62       2186.68        32.83 o                         
  -1   3   5      10025.57       9923.49       132.43 o                         
   0   3   5      17535.27      17454.41       241.78 o                         
   1   3   5      25243.88      24122.50       884.24 o                         
   2   3   5      32712.97      31899.23      1165.27 o                         
   3   3   5      29971.40      30143.71       492.70 o                         
   4   3   5      13260.55      13362.80       159.70 o                         
   5   3   5       7486.62       7354.92        98.41 o                         
   6   3   5       5126.14       5304.42        77.45 o                         
   7   3   5        685.45        701.34        20.66 o                         
   8   3   5        583.58        616.56        24.82 o                         
   9   3   5         68.02         51.07         7.75 o                         
  10   3   5          2.20         -6.80         6.80 o                         
  -9   4   5         17.79         15.38        12.82 o                         
  -8   4   5          2.56          6.69         5.97 o                         
  -7   4   5        191.31        190.95        12.66 o                         
  -6   4   5        931.71        896.54        22.43 o                         
  -5   4   5       3491.59       3601.13        61.49 o                         
  -4   4   5       7423.19       7432.42       128.50 o                         
  -3   4   5      11153.83      11200.70       204.63 o                         
  -2   4   5      21012.48      21304.59       278.14 o                         
  -1   4   5      22895.56      22833.47       474.52 o                         
   0   4   5      22996.24      22954.81       483.99 o                         
   1   4   5      17171.58      16532.29       327.31 o                         
   2   4   5       6848.08       6658.28        97.65 o                         
   3   4   5       2940.20       2816.08        45.94 o                         
   4   4   5       2257.68       2186.18        39.00 o                         
   5   4   5        885.94        931.91        22.04 o                         
   6   4   5         11.95         11.31         2.38 o                         
   7   4   5        243.84        249.42         9.72 o                         
   8   4   5        227.38        223.42        14.46 o                         
   9   4   5        258.14        291.06        17.06 o                         
  10   4   5        400.24        414.55        24.48 o                         
  -8   5   5        682.96        724.54        34.05 o                         
  -7   5   5       1136.92       1151.43        35.69 o                         
  -6   5   5       1503.68       1550.26        32.40 o                         
  -5   5   5       3051.96       2987.66        53.15 o                         
  -4   5   5       4116.58       3980.29        68.75 o                         
  -3   5   5       5354.77       5457.23        86.84 o                         
  -2   5   5       3081.79       2887.27        45.66 o                         
  -1   5   5       1454.01       1507.47        26.18 o                         
   0   5   5       1361.99       1357.04        33.51 o                         
   1   5   5       1986.86       1976.43        34.09 o                         
   2   5   5        138.21        140.21         5.98 o                         
   3   5   5        472.92        477.79        17.61 o                         
   4   5   5       1656.72       1640.29        30.89 o                         
   5   5   5       2441.99       2465.15        40.02 o                         
   6   5   5       4078.51       4168.26        62.56 o                         
   7   5   5       3194.64       3288.55        57.47 o                         
   8   5   5       3617.77       3634.71        67.51 o                         
   9   5   5       2078.71       2054.39        58.48 o                         
  10   5   5       1364.57       1372.70        53.35 o                         
  -8   6   5         19.54         16.53         8.56 o                         
  -7   6   5         34.34         30.36         8.16 o                         
  -6   6   5        129.90        163.98         9.35 o                         
  -5   6   5        148.99        145.29         8.76 o                         
  -4   6   5        199.90        165.87        10.38 o                         
  -3   6   5        205.47        210.41         9.48 o                         
  -2   6   5         41.50         63.88         4.86 o                         
  -1   6   5         87.86        106.44         5.74 o                         
   0   6   5       1658.19       1718.22        31.64 o                         
   1   6   5       3178.11       3438.44        59.09 o                         
   2   6   5       4636.69       4853.87        76.33 o                         
   3   6   5       7892.88       8032.29       191.07 o                         
   4   6   5       8539.35       8326.64       127.23 o                         
   5   6   5       7840.03       8146.97       116.98 o                         
   6   6   5       5224.32       5042.44        74.63 o                         
   7   6   5       4521.33       4536.58        69.56 o                         
   8   6   5       3290.55       3234.63        62.34 o                         
   9   6   5       1531.65       1573.30        44.69 o                         
  10   6   5       1199.60       1172.53        49.21 o                         
  -7   7   5         21.40         28.24         6.80 o                         
  -6   7   5         55.90         22.76         4.80 o                         
  -5   7   5          3.47         -2.40         2.40 o                         
  -4   7   5         97.72         70.98         6.47 o                         
  -3   7   5         66.41         95.05         6.59 o                         
  -2   7   5        249.46        289.90        11.00 o                         
  -1   7   5        688.84        803.75        19.87 o                         
   0   7   5       1067.32       1063.93        23.97 o                         
   1   7   5       2879.13       2924.60        63.85 o                         
   2   7   5       4444.61       4786.64       109.80 o                         
   3   7   5       4895.44       4942.00        79.73 o                         
   4   7   5       4067.29       3941.23        72.71 o                         
   5   7   5       2269.49       2242.17        44.66 o                         
   6   7   5       3675.12       3595.68        65.97 o                         
   7   7   5       1103.39       1072.65        26.46 o                         
   8   7   5        190.93        205.09        12.62 o                         
   9   7   5          0.23          0.04         3.19 o                         
  10   7   5         60.93         60.72        11.56 o                         
  -7   8   5        342.92        415.49        25.70 o                         
  -6   8   5        468.19        436.38        21.06 o                         
  -5   8   5        251.20        201.86        11.17 o                         
  -4   8   5        158.13        162.35         9.57 o                         
  -3   8   5         51.41         39.46         5.96 o                         
  -2   8   5          6.40          6.13         2.30 o                         
  -1   8   5         60.02         85.95         9.08 o                         
   0   8   5        459.94        623.18        18.18 o                         
   1   8   5        271.29        250.85        12.10 o                         
   2   8   5        651.72        617.72        19.60 o                         
   3   8   5         70.28         70.16         6.71 o                         
   4   8   5         72.57         43.11         5.23 o                         
   5   8   5         15.03          0.16         1.75 o                         
   6   8   5        373.21        354.50        15.31 o                         
   7   8   5        749.36        829.49        25.78 o                         
   8   8   5       1181.28       1162.13        39.23 o                         
   9   8   5       1420.25       1486.44        41.61 o                         
  10   8   5       1750.23       1939.07       146.18 o                         
  -6   9   5        246.29        208.05        14.17 o                         
  -5   9   5       1163.59        970.80        28.89 o                         
  -4   9   5        231.10        264.36        13.76 o                         
  -3   9   5        242.59        251.25        12.44 o                         
  -2   9   5         41.00         48.92         5.30 o                         
  -1   9   5         19.62          4.93         2.55 o                         
   0   9   5         70.53         59.86         5.49 o                         
   1   9   5         59.70         79.91         6.94 o                         
   2   9   5          2.91         -2.20         2.21 o                         
   3   9   5         43.47         64.91         7.47 o                         
   4   9   5        526.87        551.07        19.92 o                         
   5   9   5       1475.15       1540.76        45.39 o                         
   6   9   5       1401.42       1436.36        37.69 o                         
   7   9   5       1784.12       1907.95        48.37 o                         
   8   9   5       1992.13       2141.24        69.40 o                         
   9   9   5       1899.45       1919.93        51.65 o                         
  10   9   5       1079.73       1090.68        43.95 o                         
  -6  10   5         16.45          7.86         8.24 o                         
  -5  10   5          0.32          2.27         3.83 o                         
  -4  10   5        113.05        136.63        11.11 o                         
  -3  10   5        331.11        303.10        12.73 o                         
  -2  10   5        725.74        680.24        21.65 o                         
  -1  10   5        169.05        149.49         9.01 o                         
   0  10   5        922.05        727.53        21.03 o                         
   1  10   5        226.11        227.82        11.00 o                         
   2  10   5        119.64        102.30         9.50 o                         
   3  10   5         21.77         10.24         3.74 o                         
   4  10   5         85.08        101.05         8.04 o                         
   5  10   5         82.95         91.81         9.00 o                         
   6  10   5        173.76        206.30        13.98 o                         
   7  10   5        312.07        267.51        15.19 o                         
   8  10   5        201.29        225.17        25.69 o                         
   9  10   5         49.48         33.63         6.83 o                         
  10  10   5         30.53          7.97         7.49 o                         
  -5  11   5        776.64        703.45        29.06 o                         
  -4  11   5       1396.64       1329.73        44.98 o                         
  -3  11   5       1758.94       1682.56        45.79 o                         
  -2  11   5       1469.38       1521.48        41.46 o                         
  -1  11   5       2347.30       2653.50        59.09 o                         
   0  11   5       2085.14       2105.26        49.69 o                         
   1  11   5       1448.16       1342.63        36.24 o                         
   2  11   5        886.74       1033.89        30.42 o                         
   3  11   5         51.90         68.57        10.65 o                         
   4  11   5         39.48         23.33         5.75 o                         
   5  11   5         21.86          5.56         3.33 o                         
   6  11   5         30.76         50.26         6.54 o                         
   7  11   5          5.71         -3.01         4.52 o                         
   8  11   5         39.72         15.41         6.37 o                         
   9  11   5         75.71         77.66        19.06 o                         
  -4  12   5        994.81       1012.47        35.98 o                         
  -3  12   5       1547.21       1691.36        48.09 o                         
  -2  12   5       1129.82       1169.28        39.32 o                         
  -1  12   5        594.58        574.14        23.52 o                         
   0  12   5         42.91         73.42         8.81 o                         
   1  12   5         23.46         -1.61         3.14 o                         
   2  12   5         99.10        131.17        11.13 o                         
   3  12   5        245.08        255.82        16.99 o                         
   4  12   5        280.50        284.47        15.74 o                         
   5  12   5        667.09        593.75        24.26 o                         
   6  12   5        275.48        239.10        16.55 o                         
   7  12   5        339.61        402.60        27.29 o                         
   8  12   5         51.49         27.92         9.65 o                         
   9  12   5         60.14         46.41        11.39 o                         
  -3  13   5          6.18         21.26         5.75 o                         
  -2  13   5        262.90        255.21        18.96 o                         
  -1  13   5        866.90        938.54        38.20 o                         
   0  13   5       1266.65       1251.72        40.76 o                         
   1  13   5       1986.54       1832.22        48.28 o                         
   2  13   5       2336.20       2627.46        66.77 o                         
   3  13   5       2837.50       3052.27        75.85 o                         
   4  13   5       2732.35       2989.32        70.28 o                         
   5  13   5       2054.87       2080.98        73.06 o                         
   6  13   5       1352.83       1223.95        53.22 o                         
   7  13   5        666.90        613.84        31.03 o                         
   8  13   5        423.73        501.13        32.93 o                         
  -2  14   5       1935.27       1957.02        63.59 o                         
  -1  14   5       2619.38       2788.52        72.88 o                         
   0  14   5       2295.18       2591.55        90.95 o                         
   1  14   5       3083.92       3001.43        77.83 o                         
   2  14   5       2987.53       2906.83        74.12 o                         
   3  14   5       2383.17       2284.60        62.22 o                         
   4  14   5       1364.78       1337.43        43.93 o                         
   5  14   5        410.53        446.37        28.05 o                         
   6  14   5        154.63        141.50        16.89 o                         
   7  14   5         72.63         40.38        14.44 o                         
   8  14   5         26.31         26.03        14.02 o                         
   0  15   5        581.43        639.88        33.37 o                         
   1  15   5        556.22        651.38        32.42 o                         
   2  15   5         26.13         13.73         8.24 o                         
   3  15   5         16.54         35.10         8.03 o                         
   4  15   5        353.36        391.77        24.03 o                         
   5  15   5        406.78        427.44        31.26 o                         
   6  15   5        530.52        560.43        38.06 o                         
   3  16   5       1573.65       1496.06       126.33 o                         
  -5 -12   6         80.89        158.12        20.45 o                         
  -4 -12   6        233.08        310.03        23.56 o                         
  -3 -12   6        122.17        280.95        41.75 o                         
  -2 -12   6         45.53         87.56        12.19 o                         
  -1 -12   6         20.09         19.69         6.82 o                         
   0 -12   6         77.38         59.14         9.94 o                         
  -6 -11   6        152.77         64.52        18.21 o                         
  -5 -11   6        133.57         51.47        26.70 o                         
  -4 -11   6        235.85        220.52        22.99 o                         
  -3 -11   6        151.71        146.87        13.68 o                         
  -2 -11   6        284.76        214.05        21.91 o                         
  -1 -11   6        101.25        108.66        12.39 o                         
   0 -11   6         92.40        143.77        15.18 o                         
   1 -11   6        202.46        256.52        25.24 o                         
   2 -11   6        318.62        392.18        31.09 o                         
  -7 -10   6        189.56        112.43        17.21 o                         
  -6 -10   6        312.92        275.68        31.36 o                         
  -5 -10   6        344.89        377.02        26.68 o                         
  -4 -10   6        118.11        107.34        13.72 o                         
  -3 -10   6         54.45         67.96         8.38 o                         
  -2 -10   6         46.45         59.88         5.94 o                         
  -1 -10   6         25.73         15.37         5.28 o                         
   0 -10   6         26.59         31.69         6.16 o                         
   1 -10   6          0.91          3.33         4.14 o                         
   2 -10   6          9.35         14.23         6.82 o                         
   3 -10   6          1.92         11.09         7.07 o                         
  -8  -9   6         44.00         32.04        13.80 o                         
  -7  -9   6        138.46        137.39        22.65 o                         
  -6  -9   6         88.37         95.28        13.67 o                         
  -5  -9   6        889.35        843.16        38.68 o                         
  -4  -9   6        765.15        839.86        37.15 o                         
  -3  -9   6       1160.21       1069.95        32.48 o                         
  -2  -9   6        976.12        838.11        28.72 o                         
  -1  -9   6        919.64        829.56        29.53 o                         
   0  -9   6        830.20        681.00        37.22 o                         
   1  -9   6        473.48        329.96        16.91 o                         
   2  -9   6        247.76        185.04        13.14 o                         
   3  -9   6        122.04         59.63         8.02 o                         
   4  -9   6         97.74         25.88        11.01 o                         
  -9  -8   6        952.01        967.67        86.50 o                         
  -8  -8   6       1198.03       1208.29        85.42 o                         
  -7  -8   6       2260.82       2220.35       102.81 o                         
  -6  -8   6       3224.69       3103.20       104.51 o                         
  -5  -8   6       3941.72       4035.02       113.52 o                         
  -4  -8   6       3749.79       3650.23        98.34 o                         
  -3  -8   6       3082.64       2985.22        67.57 o                         
  -2  -8   6       2129.63       1936.09        56.03 o                         
  -1  -8   6       1376.59       1119.52        31.65 o                         
   0  -8   6       1020.17        970.16        31.28 o                         
   1  -8   6        221.72        169.68        11.41 o                         
   2  -8   6         46.90         31.96         6.41 o                         
   3  -8   6          3.97          5.47         3.69 o                         
   4  -8   6         32.00         24.94         7.79 o                         
   5  -8   6          8.05          0.30         5.36 o                         
  -9  -7   6       1838.27       1852.98       103.52 o                         
  -8  -7   6       2353.37       2270.77        75.83 o                         
  -7  -7   6       2086.36       1999.32        80.08 o                         
  -6  -7   6       2267.99       2193.76        81.41 o                         
  -5  -7   6       1272.06       1200.57        46.60 o                         
  -4  -7   6        920.18        762.50        29.28 o                         
  -3  -7   6         10.46          5.77         4.29 o                         
  -2  -7   6         41.86         57.07        10.08 o                         
  -1  -7   6         83.95        137.25        11.46 o                         
   0  -7   6        785.53        819.61        22.63 o                         
   1  -7   6       1721.02       1776.66        41.36 o                         
   2  -7   6       2277.93       2322.66        46.98 o                         
   3  -7   6       1139.70       1029.47        31.01 o                         
   4  -7   6       1184.73       1085.81        32.84 o                         
   5  -7   6        776.62        737.25        26.58 o                         
   6  -7   6        386.36        289.47        25.25 o                         
  -9  -6   6        426.04        438.79        38.40 o                         
  -8  -6   6         55.01         52.69        12.25 o                         
  -7  -6   6          7.78          7.90         5.80 o                         
  -6  -6   6        524.48        530.65        32.64 o                         
  -5  -6   6       1081.41       1037.91        40.98 o                         
  -4  -6   6       2920.40       2964.95        69.15 o                         
  -3  -6   6       4003.15       4253.94        88.82 o                         
  -2  -6   6       7796.21       7647.41       127.40 o                         
  -1  -6   6       9567.37       8901.84       159.22 o                         
   0  -6   6       8455.23       8471.12       135.16 o                         
   1  -6   6       6394.09       6152.74        90.26 o                         
   2  -6   6       3303.85       3364.68        65.41 o                         
   3  -6   6       2367.69       2375.24        55.62 o                         
   4  -6   6        888.61        759.99        25.45 o                         
   5  -6   6        282.04        215.98        13.41 o                         
   6  -6   6          7.83         -0.70         5.07 o                         
   7  -6   6          6.57         -3.36         7.45 o                         
  -9  -5   6        374.08        374.93        26.28 o                         
  -8  -5   6       1977.80       2011.39        65.87 o                         
  -7  -5   6       2645.52       2718.01        70.33 o                         
  -6  -5   6       5333.52       5455.32       127.19 o                         
  -5  -5   6       7872.29       8266.29       270.04 o                         
  -4  -5   6      10632.67      10171.52       186.94 o                         
  -3  -5   6      10609.80      10839.51       193.68 o                         
  -2  -5   6       6292.35       6124.11       103.01 o                         
  -1  -5   6       4549.00       4558.63        87.03 o                         
   0  -5   6       1659.66       1545.34        30.64 o                         
   1  -5   6        739.48        684.63        16.56 o                         
   2  -5   6         26.42         11.66         3.04 o                         
   3  -5   6        439.29        438.94        16.31 o                         
   4  -5   6        620.90        609.76        22.31 o                         
   5  -5   6        653.06        656.90        19.79 o                         
   6  -5   6       1015.85       1050.86        31.84 o                         
   7  -5   6       1183.07       1151.39        32.69 o                         
 -10  -4   6        267.72        248.92        25.92 o                         
  -9  -4   6       1640.78       1556.19        56.31 o                         
  -8  -4   6       1029.27       1034.55        58.75 o                         
  -7  -4   6       2481.97       2394.13        67.03 o                         
  -6  -4   6       1895.74       1882.85        52.41 o                         
  -5  -4   6       1009.70        951.10        29.10 o                         
  -4  -4   6        857.43        884.77        29.81 o                         
  -3  -4   6        616.04        633.24        22.52 o                         
  -2  -4   6         12.69         22.93         4.00 o                         
  -1  -4   6       1815.40       1704.19        34.95 o                         
   0  -4   6       1953.53       2150.42        38.11 o                         
   1  -4   6       4232.17       4041.08        60.55 o                         
   2  -4   6       5356.98       5394.30        74.50 o                         
   3  -4   6       7711.77       7701.68       110.42 o                         
   4  -4   6       7950.42       7842.26       106.16 o                         
   5  -4   6       4590.02       4521.10        68.02 o                         
   6  -4   6       2737.28       2718.14        73.54 o                         
   7  -4   6       1200.05       1165.20        34.41 o                         
   8  -4   6        903.38        967.86        37.77 o                         
 -10  -3   6          0.80         10.43        11.33 o                         
  -9  -3   6          6.81          5.34         6.33 o                         
  -8  -3   6          6.72         -3.10         5.31 o                         
  -7  -3   6         17.76         16.25         4.86 o                         
  -6  -3   6        431.33        446.55        19.55 o                         
  -5  -3   6        314.91        298.10        16.21 o                         
  -4  -3   6       1842.88       1740.13        40.65 o                         
  -3  -3   6       4500.31       4250.10       172.78 o                         
  -2  -3   6       7498.13       7203.54       144.24 o                         
  -1  -3   6       9320.89       9064.85       174.27 o                         
   0  -3   6       9853.54       9786.87       141.69 o                         
   1  -3   6      10716.17      10592.66       142.68 o                         
   2  -3   6      10025.93       9983.81       128.16 o                         
   3  -3   6       3816.40       3879.32        53.10 o                         
   4  -3   6       2365.43       2316.68        37.71 o                         
   5  -3   6       1250.77       1255.80        32.14 o                         
   6  -3   6        895.75        905.49        24.09 o                         
   7  -3   6        399.65        432.30        19.41 o                         
   8  -3   6         17.14         16.30         4.81 o                         
 -10  -2   6         34.01         19.35        14.27 o                         
  -9  -2   6         68.30         72.48        10.35 o                         
  -8  -2   6         44.25         32.98         5.63 o                         
  -7  -2   6        454.48        410.55        16.53 o                         
  -6  -2   6        645.75        605.72        19.53 o                         
  -5  -2   6        525.53        470.32        15.29 o                         
  -4  -2   6       2256.37       2177.77        47.68 o                         
  -3  -2   6       2083.12       2043.31        51.74 o                         
  -2  -2   6       1970.44       1798.23        36.85 o                         
  -1  -2   6       2570.36       2335.20        47.99 o                         
   0  -2   6       1745.60       1652.14        29.00 o                         
   1  -2   6        890.14        935.11        16.41 o                         
   2  -2   6        964.84        944.94        16.38 o                         
   3  -2   6        582.21        619.97        12.07 o                         
   4  -2   6          0.04          1.57         1.56 o                         
   5  -2   6         93.37         77.29         6.10 o                         
   6  -2   6        324.81        294.26        11.57 o                         
   7  -2   6        650.21        611.72        22.65 o                         
   8  -2   6        776.58        775.28        27.76 o                         
   9  -2   6        929.35        900.53        35.13 o                         
 -10  -1   6        573.13        570.11        43.33 o                         
  -9  -1   6        263.44        301.57        22.31 o                         
  -8  -1   6        656.51        688.97        23.25 o                         
  -7  -1   6        183.02        217.94        11.39 o                         
  -6  -1   6        739.53        818.42        21.91 o                         
  -5  -1   6        189.31        179.65         8.76 o                         
  -4  -1   6        637.53        778.35        19.89 o                         
  -3  -1   6        301.53        291.63        12.16 o                         
  -2  -1   6        446.36        474.16        11.57 o                         
  -1  -1   6        189.44        204.84         7.71 o                         
   0  -1   6          0.40         11.35         2.87 o                         
   1  -1   6        692.76        719.51        14.42 o                         
   2  -1   6        259.11        204.27         4.96 o                         
   3  -1   6       2186.22       2000.22        27.88 o                         
   4  -1   6       2267.36       2062.54        33.40 o                         
   5  -1   6       3587.92       3438.19        46.96 o                         
   6  -1   6       2406.92       2290.16        46.28 o                         
   7  -1   6       2646.01       2561.33        53.42 o                         
   8  -1   6       1929.38       1818.23        58.25 o                         
   9  -1   6       1234.99       1210.97        47.61 o                         
 -10   0   6       1323.99       1282.67       126.65 o                         
  -9   0   6        748.75        871.83        44.74 o                         
  -8   0   6       1255.13       1326.15        42.12 o                         
  -7   0   6        163.05        156.34        13.85 o                         
  -6   0   6         85.71         96.12         7.12 o                         
  -5   0   6         36.04         22.61         3.26 o                         
  -4   0   6          4.00          5.44         2.00 o                         
  -3   0   6       1149.44       1216.59        31.87 o                         
  -2   0   6        412.75        488.76        15.13 o                         
  -1   0   6          3.65         10.63         1.95 o                         
   0   0   6          7.80         28.93         2.78 o                         
   1   0   6        237.96        188.70         6.39 o                         
   2   0   6        840.09        688.66        12.99 o                         
   3   0   6       2879.16       2750.63        39.73 o                         
   4   0   6       2112.54       2115.71        31.36 o                         
   5   0   6       4011.69       4000.37        52.71 o                         
   6   0   6       2049.89       2079.02        36.75 o                         
   7   0   6       1882.11       1901.27        38.79 o                         
   8   0   6       1113.47       1137.79        35.48 o                         
   9   0   6        353.95        352.66        27.96 o                         
  -9   1   6          2.03          7.07         6.90 o                         
  -8   1   6        364.37        383.12        20.70 o                         
  -7   1   6        927.76        925.04        28.40 o                         
  -6   1   6       1984.73       2008.90        39.94 o                         
  -5   1   6       2456.92       2629.75        46.67 o                         
  -4   1   6       3843.59       4024.77        90.53 o                         
  -3   1   6       1150.63       1313.06        26.03 o                         
  -2   1   6        819.95        743.85        18.75 o                         
  -1   1   6       1085.48       1320.47        25.91 o                         
   0   1   6          3.83          8.41         1.16 o                         
   1   1   6        288.76        241.47         5.97 o                         
   2   1   6         37.42         27.43         2.26 o                         
   3   1   6       1209.66       1149.59        16.22 o                         
   4   1   6        362.01        353.15         8.40 o                         
   5   1   6        205.63        197.56         7.22 o                         
   6   1   6          0.52         -1.34         1.34 o                         
   7   1   6          7.62         16.00         4.75 o                         
   8   1   6        180.64        162.04        13.84 o                         
   9   1   6        137.67        109.62        21.42 o                         
  10   1   6        698.75        614.42        30.17 o                         
  -9   2   6       1716.99       1715.32        66.45 o                         
  -8   2   6       2986.62       3040.96        64.17 o                         
  -7   2   6       3280.86       3421.95        68.21 o                         
  -6   2   6       3384.95       3458.82        65.76 o                         
  -5   2   6       2083.55       2127.03        43.37 o                         
  -4   2   6       3500.52       3729.99        70.70 o                         
  -3   2   6       1667.76       1723.60        31.20 o                         
  -2   2   6       2535.92       2780.52        43.33 o                         
  -1   2   6        847.54        901.21        17.60 o                         
   0   2   6         70.11         77.45         3.24 o                         
   1   2   6         24.12         21.51         1.41 o                         
   2   2   6         59.34         76.83         2.73 o                         
   3   2   6        508.06        530.19         9.40 o                         
   4   2   6         11.14         22.22         2.24 o                         
   5   2   6        175.75        146.20         6.18 o                         
   6   2   6        212.88        199.47         8.25 o                         
   7   2   6        875.03        852.72        24.48 o                         
   8   2   6        385.50        338.52        19.56 o                         
   9   2   6       1089.33       1111.50        39.14 o                         
  10   2   6        551.81        537.75        31.35 o                         
  -9   3   6       1528.73       1619.89        88.21 o                         
  -8   3   6       1631.10       1588.22        44.73 o                         
  -7   3   6       1402.43       1448.30        37.32 o                         
  -6   3   6       1233.45       1353.06        31.22 o                         
  -5   3   6         69.01         77.38         7.54 o                         
  -4   3   6         59.22         43.56         5.23 o                         
  -3   3   6        197.46        206.12         7.62 o                         
  -2   3   6        620.90        506.00        13.58 o                         
  -1   3   6       4566.82       4714.74        66.79 o                         
   0   3   6       1066.09        951.28        17.85 o                         
   1   3   6       3810.17       4070.53        61.49 o                         
   2   3   6       1349.29       1307.37        19.36 o                         
   3   3   6         57.64         55.75         3.53 o                         
   4   3   6       1579.27       1624.52        29.36 o                         
   5   3   6         46.60         61.43         4.05 o                         
   6   3   6         99.58        111.54         6.18 o                         
   7   3   6         40.69         27.30         4.16 o                         
   8   3   6          0.17          0.89         2.90 o                         
   9   3   6        110.44         89.30        14.16 o                         
  10   3   6          1.79          0.19         5.50 o                         
  -9   4   6         73.72         83.90        24.21 o                         
  -8   4   6          1.36          5.81         4.48 o                         
  -7   4   6        126.35        129.29        10.41 o                         
  -6   4   6        560.30        588.76        17.46 o                         
  -5   4   6        802.83        828.13        23.30 o                         
  -4   4   6       2572.38       2543.97        59.92 o                         
  -3   4   6       5581.24       5587.85        81.42 o                         
  -2   4   6      10590.93      10848.06       157.63 o                         
  -1   4   6       7252.14       6802.49       100.53 o                         
   0   4   6      11521.04      11397.21       150.87 o                         
   1   4   6      10850.16      11213.68       173.01 o                         
   2   4   6      12712.87      12852.98       159.47 o                         
   3   4   6       9432.50       9947.98       120.08 o                         
   4   4   6       1567.96       1655.39        26.52 o                         
   5   4   6        606.48        605.58        16.32 o                         
   6   4   6        174.56        178.29         8.30 o                         
   7   4   6         47.95         25.03         3.65 o                         
   8   4   6         25.88         21.90        10.30 o                         
   9   4   6        154.81        129.53        12.51 o                         
  10   4   6         17.20         -1.19         5.29 o                         
  -8   5   6        622.04        633.72        26.79 o                         
  -7   5   6       1298.19       1327.28        38.13 o                         
  -6   5   6       3475.64       3432.56        62.05 o                         
  -5   5   6       6104.72       6219.24        95.05 o                         
  -4   5   6       7217.02       7274.75       106.24 o                         
  -3   5   6       9262.15       9011.12       140.70 o                         
  -2   5   6       8214.82       8264.69       131.84 o                         
  -1   5   6      14465.17      14315.43       220.18 o                         
   0   5   6       9643.00       9503.81       138.49 o                         
   1   5   6       2031.06       2053.94        39.96 o                         
   2   5   6       1828.44       1907.96        64.00 o                         
   3   5   6        196.85        154.56         5.94 o                         
   4   5   6          4.71          7.72         1.74 o                         
   5   5   6        680.41        688.42        17.64 o                         
   6   5   6       1156.52       1195.43        24.61 o                         
   7   5   6       1346.15       1294.46        28.53 o                         
   8   5   6       1032.45       1048.20        28.89 o                         
   9   5   6        640.48        649.46        29.03 o                         
  10   5   6        866.27        910.84        43.10 o                         
  -8   6   6       1008.94       1052.24        49.24 o                         
  -7   6   6       1833.74       1815.22        48.78 o                         
  -6   6   6       2435.58       2417.06        44.80 o                         
  -5   6   6       3162.34       3076.27        54.59 o                         
  -4   6   6       1646.84       1727.76        34.39 o                         
  -3   6   6       1410.76       1481.24        29.26 o                         
  -2   6   6       1332.43       1348.32        31.15 o                         
  -1   6   6          0.29          5.38         2.02 o                         
   0   6   6        741.11        810.81        17.23 o                         
   1   6   6       3017.04       3026.91        70.70 o                         
   2   6   6       5756.61       5793.89       107.50 o                         
   3   6   6       9837.78       9913.34       161.97 o                         
   4   6   6       9835.64      10180.08       162.47 o                         
   5   6   6       9821.09       9451.89       125.70 o                         
   6   6   6       8477.85       8532.09       116.01 o                         
   7   6   6       4775.62       4728.30        82.28 o                         
   8   6   6       3533.72       3490.03        70.52 o                         
   9   6   6        970.20        957.08        36.38 o                         
  10   6   6        405.21        389.07        27.25 o                         
  -7   7   6        273.84        259.30        14.32 o                         
  -6   7   6        161.25        181.93        11.35 o                         
  -5   7   6         47.02         48.14         5.34 o                         
  -4   7   6        245.55        287.84        11.88 o                         
  -3   7   6       1413.37       1339.95        31.47 o                         
  -2   7   6       4651.17       4790.12        78.28 o                         
  -1   7   6       8132.07       8275.71       119.01 o                         
   0   7   6      15891.40      16191.45       231.72 o                         
   1   7   6      15448.21      15983.72       228.34 o                         
   2   7   6      18211.66      18234.33       277.88 o                         
   3   7   6      14577.54      13851.26       220.53 o                         
   4   7   6      12033.46      11857.53       212.31 o                         
   5   7   6       7970.79       7806.88       121.95 o                         
   6   7   6       2516.41       2498.42        43.09 o                         
   7   7   6        536.97        535.53        16.61 o                         
   8   7   6         65.22         32.46         4.93 o                         
   9   7   6         25.77         16.50         5.15 o                         
  10   7   6        323.62        359.45        26.14 o                         
  -7   8   6         45.56         78.05        12.65 o                         
  -6   8   6        437.15        474.67        19.59 o                         
  -5   8   6        521.94        530.36        18.25 o                         
  -4   8   6       1889.81       2013.99        44.81 o                         
  -3   8   6       3829.81       4132.18        73.92 o                         
  -2   8   6       4959.63       5159.71        79.23 o                         
  -1   8   6       8828.94       9010.63       181.31 o                         
   0   8   6       7803.06       7778.15       118.50 o                         
   1   8   6       6819.86       6794.98       171.62 o                         
   2   8   6       3582.79       3822.01        71.10 o                         
   3   8   6       1869.89       1898.67        37.98 o                         
   4   8   6        293.52        262.33        12.21 o                         
   5   8   6        267.57        243.92        12.05 o                         
   6   8   6       1920.29       2084.24        44.65 o                         
   7   8   6       1778.04       1911.00        40.40 o                         
   8   8   6       3286.62       3499.83       101.55 o                         
   9   8   6       2720.36       2851.94        70.99 o                         
  -6   9   6        120.07        156.47        12.16 o                         
  -5   9   6        480.79        535.76        25.55 o                         
  -4   9   6       1065.79       1073.10        29.90 o                         
  -3   9   6        517.86        660.73        21.50 o                         
  -2   9   6        572.66        561.51        17.67 o                         
  -1   9   6         93.87        119.87         7.62 o                         
   0   9   6         38.61         49.66         4.85 o                         
   1   9   6        180.31        270.28        11.03 o                         
   2   9   6       2060.26       2293.28        49.26 o                         
   3   9   6       3105.17       3203.39        57.94 o                         
   4   9   6       5500.48       5964.36       111.39 o                         
   5   9   6       7217.23       7390.31       139.90 o                         
   6   9   6       5215.76       5344.77        99.43 o                         
   7   9   6       6718.13       6807.41       117.83 o                         
   8   9   6       4361.16       4233.82        95.55 o                         
   9   9   6       2902.10       2813.28        72.38 o                         
  10   9   6       1857.98       1763.84       123.62 o                         
  -6  10   6          2.98         -2.91         5.07 o                         
  -5  10   6          7.78          0.47         5.87 o                         
  -4  10   6          0.00         -3.21         3.21 o                         
  -3  10   6        103.21        117.02         8.94 o                         
  -2  10   6        216.60        234.50        10.97 o                         
  -1  10   6        802.37        881.00        23.72 o                         
   0  10   6        434.05        413.42        14.96 o                         
   1  10   6       3135.23       3171.94        58.06 o                         
   2  10   6       3611.35       4159.08        79.33 o                         
   3  10   6       5810.41       6062.75       108.08 o                         
   4  10   6       5051.12       5059.02        93.65 o                         
   5  10   6       3301.19       3512.41        71.75 o                         
   6  10   6       3671.18       3683.78        74.87 o                         
   7  10   6       1133.61       1142.69        39.33 o                         
   8  10   6        471.03        477.40        29.43 o                         
   9  10   6         42.35         13.60         6.12 o                         
  10  10   6         47.54         36.87        17.53 o                         
  -5  11   6         84.14         96.41        15.11 o                         
  -4  11   6         44.81         54.13        11.54 o                         
  -3  11   6          3.86          5.85         3.97 o                         
  -2  11   6          1.06          0.24         2.83 o                         
  -1  11   6         48.61         89.43         7.67 o                         
   0  11   6        751.68        915.09        25.13 o                         
   1  11   6       1081.96       1005.59        26.67 o                         
   2  11   6        495.64        561.44        18.73 o                         
   3  11   6        138.33        179.39        13.26 o                         
   4  11   6         15.29          4.20         3.54 o                         
   5  11   6         40.71         17.92         4.20 o                         
   6  11   6         41.64         60.12         7.44 o                         
   7  11   6        344.17        429.98        22.57 o                         
   8  11   6        513.75        489.96        26.08 o                         
   9  11   6        778.96        810.13        40.23 o                         
  -4  12   6        135.68        136.78        24.75 o                         
  -3  12   6        370.91        328.88        30.18 o                         
  -2  12   6        121.15        136.92        13.68 o                         
  -1  12   6        158.14        148.67        11.86 o                         
   0  12   6         56.52         30.58         6.70 o                         
   1  12   6        105.78        107.12        10.12 o                         
   2  12   6         35.37         70.12         8.14 o                         
   3  12   6         47.35         33.81         6.15 o                         
   4  12   6         29.61         24.38         4.91 o                         
   5  12   6        162.23        186.47        13.42 o                         
   6  12   6        280.23        256.51        18.64 o                         
   7  12   6        704.67        805.22        33.67 o                         
   8  12   6        552.56        590.74        29.08 o                         
   9  12   6        544.23        539.64        41.43 o                         
  -3  13   6         20.80         -1.47         7.04 o                         
  -2  13   6         52.55         95.41        11.22 o                         
  -1  13   6         73.32         58.88         9.99 o                         
   0  13   6        185.71        169.50        16.71 o                         
   1  13   6         74.65        102.33        13.63 o                         
   2  13   6        388.64        341.75        18.28 o                         
   3  13   6         43.01         12.55         4.81 o                         
   4  13   6        103.29         87.82        13.04 o                         
   5  13   6          0.52         -3.64         4.58 o                         
   6  13   6         10.04          1.14         4.27 o                         
   7  13   6          2.18         -7.14         7.14 o                         
   8  13   6          0.60          1.59         8.56 o                         
  -2  14   6        698.13        712.88        30.61 o                         
  -1  14   6        999.84       1039.77        86.05 o                         
   0  14   6       1181.67       1182.93        42.76 o                         
   1  14   6       2035.95       2039.85        65.91 o                         
   2  14   6        795.29        935.04        32.84 o                         
   3  14   6        650.55        662.06        29.03 o                         
   4  14   6        414.41        465.66        27.81 o                         
   5  14   6        194.77        184.51        18.82 o                         
   6  14   6        162.74        107.53        15.18 o                         
   7  14   6          0.43          4.86         7.75 o                         
   8  14   6         36.66          6.32         8.85 o                         
   0  15   6       1017.33       1040.20        42.79 o                         
   1  15   6        383.01        345.95        34.03 o                         
   2  15   6         73.91        100.41        18.09 o                         
   3  15   6         12.93         11.99         8.23 o                         
   4  15   6         29.61         15.62         8.43 o                         
   5  15   6         59.02         17.99        10.64 o                         
   6  15   6        190.99        190.76        24.89 o                         
   7  15   6        384.87        386.79        36.75 o                         
   3  16   6       1105.91        993.22        42.43 o                         
   4  16   6        670.49        704.94        35.34 o                         
  -6 -11   7        494.41        538.83        46.65 o                         
  -5 -11   7        185.18        261.04        43.73 o                         
  -4 -11   7        159.07        184.39        26.86 o                         
  -3 -11   7         90.95        110.73        15.08 o                         
  -2 -11   7        130.47         81.81        12.73 o                         
  -1 -11   7         26.88          2.16         5.38 o                         
   0 -11   7         10.67         18.27         5.65 o                         
   1 -11   7        286.22        361.91        23.56 o                         
  -7 -10   7         42.96         24.54        10.78 o                         
  -6 -10   7         79.25         13.48        15.01 o                         
  -5 -10   7        131.91         80.00        14.08 o                         
  -4 -10   7         39.65         58.06        10.70 o                         
  -3 -10   7        332.00        336.74        16.28 o                         
  -2 -10   7        403.23        487.79        18.44 o                         
  -1 -10   7        823.47       1169.44        41.83 o                         
   0 -10   7       1175.80       1478.09        41.52 o                         
   1 -10   7        804.12       1061.40        33.71 o                         
   2 -10   7        962.94       1284.18        42.94 o                         
  -8  -9   7        183.12         52.33        17.85 o                         
  -7  -9   7         39.19         39.43        11.28 o                         
  -6  -9   7         86.12        107.08        14.65 o                         
  -5  -9   7         11.56         30.98         8.43 o                         
  -4  -9   7        280.31        351.40        23.56 o                         
  -3  -9   7         95.96        201.30        16.94 o                         
  -2  -9   7        119.59        210.49        14.18 o                         
  -1  -9   7        179.32        285.32        17.21 o                         
   0  -9   7        103.72        187.47        12.49 o                         
   1  -9   7        123.30        173.71        12.60 o                         
   2  -9   7         67.81         92.04         9.57 o                         
   3  -9   7         31.99         18.22         7.30 o                         
   4  -9   7         31.54          8.35         8.23 o                         
  -8  -8   7        438.73        330.39        34.98 o                         
  -7  -8   7        675.71        692.69        44.62 o                         
  -6  -8   7        605.12        511.38        32.08 o                         
  -5  -8   7        426.78        324.14        22.70 o                         
  -4  -8   7        386.30        265.03        19.62 o                         
  -3  -8   7        381.69        218.17        17.30 o                         
  -2  -8   7        161.97         79.76         8.25 o                         
  -1  -8   7         65.87         52.73         6.02 o                         
   0  -8   7         37.03         18.24         4.83 o                         
   1  -8   7         88.72         90.55         8.99 o                         
   2  -8   7        165.00        214.28        13.50 o                         
   3  -8   7        326.76        384.95        18.38 o                         
   4  -8   7        277.68        390.52        19.08 o                         
   5  -8   7        369.96        455.10        27.60 o                         
  -9  -7   7       1330.06       1403.16        84.92 o                         
  -8  -7   7       1762.37       1590.14       110.15 o                         
  -7  -7   7       1305.97       1194.61        59.11 o                         
  -6  -7   7       1017.77        913.88        53.77 o                         
  -5  -7   7        473.12        417.11        24.81 o                         
  -4  -7   7        175.25        122.30        12.52 o                         
  -3  -7   7         93.76         89.97        11.17 o                         
  -2  -7   7         61.09         51.14         8.19 o                         
  -1  -7   7          0.27          0.37         2.35 o                         
   0  -7   7         23.67          3.86         2.34 o                         
   1  -7   7         58.07         83.38         7.08 o                         
   2  -7   7        205.67        241.94        13.24 o                         
   3  -7   7         41.59         58.05         7.68 o                         
   4  -7   7        216.81        237.72        15.96 o                         
   5  -7   7        142.63        226.33        16.79 o                         
  -9  -6   7        366.10        334.17        47.57 o                         
  -8  -6   7          5.15          0.03         7.74 o                         
  -7  -6   7          0.90         -0.32         6.13 o                         
  -6  -6   7        100.76        101.51        14.23 o                         
  -5  -6   7        718.85        787.70        35.32 o                         
  -4  -6   7        762.19        721.13        28.43 o                         
  -3  -6   7       1544.37       1474.03        46.48 o                         
  -2  -6   7        981.22        984.16        31.46 o                         
  -1  -6   7       1138.40       1100.79        28.67 o                         
   0  -6   7        344.40        306.20        11.63 o                         
   1  -6   7        386.65        311.04        11.04 o                         
   2  -6   7        152.48        117.19         8.75 o                         
   3  -6   7        120.60         76.31         7.06 o                         
   4  -6   7          2.81          3.10         3.17 o                         
   5  -6   7          0.26         -3.80         3.80 o                         
   6  -6   7          7.87          5.81         9.49 o                         
  -9  -5   7        833.97        827.55        52.33 o                         
  -8  -5   7       1146.25       1246.29        67.90 o                         
  -7  -5   7       2017.61       2092.82        80.91 o                         
  -6  -5   7       3276.99       3083.68        75.17 o                         
  -5  -5   7       3459.27       3287.32       114.46 o                         
  -4  -5   7       2724.94       2742.46        78.82 o                         
  -3  -5   7       2873.66       2789.56        63.21 o                         
  -2  -5   7       3121.09       2830.24        82.51 o                         
  -1  -5   7       2015.56       1981.49        41.00 o                         
   0  -5   7       1156.39       1202.68        25.91 o                         
   1  -5   7        351.19        344.64        11.25 o                         
   2  -5   7        224.45        238.99         9.42 o                         
   3  -5   7        131.04        147.52         9.40 o                         
   4  -5   7         96.54         97.96         7.34 o                         
   5  -5   7         13.16         -0.59         3.50 o                         
   6  -5   7          1.24          0.24         7.44 o                         
   7  -5   7         31.57         18.17         5.22 o                         
  -9  -4   7       1953.06       2011.20       140.39 o                         
  -8  -4   7       1563.48       1585.57        56.36 o                         
  -7  -4   7       2940.06       3001.45        76.61 o                         
  -6  -4   7       2519.58       2593.84        60.83 o                         
  -5  -4   7       1781.57       1833.39        45.37 o                         
  -4  -4   7       1994.71       1993.56        51.21 o                         
  -3  -4   7         58.69         76.09         7.71 o                         
  -2  -4   7         49.01         57.44         7.18 o                         
  -1  -4   7         44.49         38.58         4.30 o                         
   0  -4   7        302.12        291.66         9.78 o                         
   1  -4   7        400.95        358.93        10.85 o                         
   2  -4   7        949.59        915.90        18.98 o                         
   3  -4   7        522.55        462.66        13.73 o                         
   4  -4   7        571.13        568.48        18.92 o                         
   5  -4   7        448.22        434.84        14.23 o                         
   6  -4   7        429.31        370.74        16.77 o                         
   7  -4   7        345.28        332.08        14.60 o                         
  -9  -3   7        566.19        588.38        36.04 o                         
  -8  -3   7        421.45        488.23        31.53 o                         
  -7  -3   7        201.66        217.03        16.41 o                         
  -6  -3   7         61.01         37.80         6.37 o                         
  -5  -3   7          9.99          6.98         5.36 o                         
  -4  -3   7        789.08        768.78        24.55 o                         
  -3  -3   7        852.54        791.57        21.35 o                         
  -2  -3   7       3551.69       3419.99       101.21 o                         
  -1  -3   7       5492.24       5458.69        90.15 o                         
   0  -3   7       7307.80       7166.50        99.45 o                         
   1  -3   7       7495.12       7214.26        94.40 o                         
   2  -3   7       7005.58       7180.27        90.22 o                         
   3  -3   7       6765.39       6733.94        86.30 o                         
   4  -3   7       5568.08       5633.08        82.65 o                         
   5  -3   7       2578.33       2776.59        52.53 o                         
   6  -3   7       1030.58       1140.16        28.16 o                         
   7  -3   7        447.89        453.39        17.78 o                         
   8  -3   7         31.85         25.32         6.88 o                         
  -9  -2   7          1.29         14.89         5.80 o                         
  -8  -2   7        187.82        167.81        13.28 o                         
  -7  -2   7        744.44        764.26        23.73 o                         
  -6  -2   7        543.15        527.79        18.23 o                         
  -5  -2   7       4037.23       4012.78        78.23 o                         
  -4  -2   7       8450.44       8154.90       137.53 o                         
  -3  -2   7       8168.71       7913.87       181.97 o                         
  -2  -2   7      12348.84      11916.02       261.95 o                         
  -1  -2   7      13159.39      13085.52       186.79 o                         
   0  -2   7      14075.79      14377.89       170.53 o                         
   1  -2   7      11137.37      11384.39       135.78 o                         
   2  -2   7       4924.59       4996.34        62.43 o                         
   3  -2   7       1690.83       1813.87        25.84 o                         
   4  -2   7       1016.23       1056.86        19.84 o                         
   5  -2   7         86.77        119.49         6.91 o                         
   6  -2   7         84.15         63.38         5.23 o                         
   7  -2   7        578.30        562.81        21.60 o                         
   8  -2   7        424.07        395.76        21.70 o                         
  -9  -1   7        963.88        976.52        34.34 o                         
  -8  -1   7        382.54        412.73        18.09 o                         
  -7  -1   7       1745.46       1779.11        39.56 o                         
  -6  -1   7       2590.98       2602.25        52.97 o                         
  -5  -1   7       5540.96       5716.26        93.59 o                         
  -4  -1   7       3419.44       3406.01        59.02 o                         
  -3  -1   7       6833.45       7039.96       151.34 o                         
  -2  -1   7       3647.67       3647.42        71.36 o                         
  -1  -1   7       1248.69       1335.41        27.12 o                         
   0  -1   7       1244.65       1409.69        23.94 o                         
   1  -1   7        140.04        101.05         4.54 o                         
   2  -1   7        383.80        289.49         8.19 o                         
   3  -1   7       3135.71       2971.13        38.88 o                         
   4  -1   7       4688.75       4507.32        59.91 o                         
   5  -1   7       4895.89       4779.38        68.08 o                         
   6  -1   7       5584.55       5614.67        97.06 o                         
   7  -1   7       3381.14       3486.55        70.11 o                         
   8  -1   7       3153.23       3144.36        67.91 o                         
   9  -1   7       1780.88       1866.00        75.93 o                         
  -9   0   7        428.81        464.22        36.44 o                         
  -8   0   7        402.78        416.53        18.56 o                         
  -7   0   7       1197.65       1213.34        33.32 o                         
  -6   0   7        826.33        830.77        23.01 o                         
  -5   0   7        406.38        416.82        14.42 o                         
  -4   0   7         95.97         98.67         7.55 o                         
  -3   0   7         23.25         22.44         8.55 o                         
  -2   0   7       4302.77       4272.29        75.29 o                         
  -1   0   7       3557.24       3292.42        56.08 o                         
   0   0   7       8357.18       8132.40       102.67 o                         
   1   0   7      16042.40      15393.01       264.21 o                         
   2   0   7      19144.34      18983.80       222.31 o                         
   3   0   7      13152.80      13155.41       180.08 o                         
   4   0   7      12975.45      12733.62       161.66 o                         
   5   0   7       7555.14       7740.74        93.61 o                         
   6   0   7       5272.53       5321.78        80.72 o                         
   7   0   7       2291.66       2411.32        45.65 o                         
   8   0   7        394.75        460.73        27.48 o                         
   9   0   7         48.33         65.74         8.49 o                         
  -9   1   7          0.24          5.56         7.60 o                         
  -8   1   7        154.54        138.82        13.12 o                         
  -7   1   7          6.53          3.76         4.08 o                         
  -6   1   7        126.82        113.24        11.00 o                         
  -5   1   7        534.18        489.19        15.49 o                         
  -4   1   7       1247.88       1147.83        27.24 o                         
  -3   1   7       4546.26       4479.95        81.26 o                         
  -2   1   7       2583.06       2201.31        48.65 o                         
  -1   1   7       8536.19       8063.40       131.40 o                         
   0   1   7      15389.84      15299.51       178.69 o                         
   1   1   7      10766.98      10338.68       137.12 o                         
   2   1   7       8413.07       8678.29       124.09 o                         
   3   1   7       5230.13       5388.34        73.04 o                         
   4   1   7       1507.04       1578.62        22.86 o                         
   5   1   7        720.01        769.53        15.32 o                         
   6   1   7          1.48          3.41         2.05 o                         
   7   1   7        582.83        517.01        17.78 o                         
   8   1   7        830.76        783.78        31.91 o                         
   9   1   7       1242.81       1206.49        37.24 o                         
  -9   2   7         28.79         26.83        10.31 o                         
  -8   2   7        181.94        200.14        15.65 o                         
  -7   2   7         97.81        103.44         9.70 o                         
  -6   2   7        134.06        180.50        10.15 o                         
  -5   2   7        108.50        109.61         8.08 o                         
  -4   2   7          1.95          3.06         2.26 o                         
  -3   2   7       2719.23       2755.10        53.18 o                         
  -2   2   7         32.14         15.36         1.88 o                         
  -1   2   7       2386.31       2622.72        42.64 o                         
   0   2   7        562.47        656.39        12.35 o                         
   1   2   7         17.86         27.12         1.88 o                         
   2   2   7          0.08          6.77         1.26 o                         
   3   2   7       1937.79       1924.98        24.27 o                         
   4   2   7       1551.51       1439.00        21.28 o                         
   5   2   7       3192.81       3141.96        45.20 o                         
   6   2   7       2599.21       2543.79        49.63 o                         
   7   2   7       3604.16       3630.32        68.04 o                         
   8   2   7       2674.97       2742.13        57.34 o                         
   9   2   7       2397.33       2514.58        59.62 o                         
  10   2   7       1428.63       1451.44        72.03 o                         
  -9   3   7        338.37        390.19        26.78 o                         
  -8   3   7        357.69        381.03        21.47 o                         
  -7   3   7        155.16        169.04        11.42 o                         
  -6   3   7        702.64        671.37        20.31 o                         
  -5   3   7        122.86        136.95         7.82 o                         
  -4   3   7       1023.10       1009.51        21.02 o                         
  -3   3   7        268.10        256.35         9.56 o                         
  -2   3   7          6.94          0.60         0.97 o                         
  -1   3   7        961.27        835.80        24.11 o                         
   0   3   7        680.24        663.51        13.28 o                         
   1   3   7         18.49          2.05         0.74 o                         
   2   3   7       1915.10       1822.70        24.97 o                         
   3   3   7       1299.77       1167.07        18.91 o                         
   4   3   7       2721.18       2672.77        37.89 o                         
   5   3   7       4528.56       4591.47        61.65 o                         
   6   3   7       2119.25       2183.88        35.15 o                         
   7   3   7       2014.96       2033.93        42.87 o                         
   8   3   7        964.02       1008.83        29.73 o                         
   9   3   7        478.65        495.59        22.03 o                         
  10   3   7        154.80        162.13        16.46 o                         
  -8   4   7        104.25        120.90        21.32 o                         
  -7   4   7        260.43        300.02        15.47 o                         
  -6   4   7        176.88        153.68         8.83 o                         
  -5   4   7        283.71        263.37        10.96 o                         
  -4   4   7       1582.94       1525.47        32.30 o                         
  -3   4   7       1411.39       1398.08        29.97 o                         
  -2   4   7        757.37        743.92        17.48 o                         
  -1   4   7        378.34        395.87        10.73 o                         
   0   4   7       2507.49       2660.21        45.68 o                         
   1   4   7        116.53        137.26         5.84 o                         
   2   4   7        177.28        228.37         8.89 o                         
   3   4   7        855.68        891.67        15.85 o                         
   4   4   7         87.35        123.78         5.33 o                         
   5   4   7          9.63          9.66         2.23 o                         
   6   4   7         19.45         18.42         2.69 o                         
   7   4   7        117.40        121.07         9.57 o                         
   8   4   7          0.58         -2.66         2.66 o                         
   9   4   7         57.36         26.45         6.25 o                         
  10   4   7        173.67        125.42        21.09 o                         
  -8   5   7        815.69        885.24        34.61 o                         
  -7   5   7       2222.02       2230.84        51.04 o                         
  -6   5   7       2723.62       2633.91        47.62 o                         
  -5   5   7       3219.20       3209.71        60.89 o                         
  -4   5   7       7229.39       6954.23       120.80 o                         
  -3   5   7       3743.22       3790.23        59.12 o                         
  -2   5   7       6680.87       6673.00       102.33 o                         
  -1   5   7       3341.50       3337.48        54.79 o                         
   0   5   7       3121.19       3129.26        51.26 o                         
   1   5   7        490.75        421.17        12.58 o                         
   2   5   7       1151.70       1137.40        28.80 o                         
   3   5   7        529.47        567.00        13.32 o                         
   4   5   7         29.11         29.18         2.92 o                         
   5   5   7        339.85        336.02        11.35 o                         
   6   5   7        262.79        263.53         9.89 o                         
   7   5   7          1.19         -1.87         1.87 o                         
   8   5   7          0.56          2.24         1.98 o                         
   9   5   7        224.54        266.28        20.00 o                         
  10   5   7         77.82         75.04        13.27 o                         
  -8   6   7       2596.81       2864.92        88.61 o                         
  -7   6   7       3413.67       3573.71        69.47 o                         
  -6   6   7       3646.18       3703.88        61.68 o                         
  -5   6   7       3562.54       3599.03        61.66 o                         
  -4   6   7       2461.77       2393.02        43.21 o                         
  -3   6   7       2925.15       2650.99        50.14 o                         
  -2   6   7        691.69        663.69        18.42 o                         
  -1   6   7        194.55        294.15         9.81 o                         
   0   6   7       1163.07       1332.24        27.46 o                         
   1   6   7       1937.64       1991.93        68.28 o                         
   2   6   7       2612.56       2646.50        52.23 o                         
   3   6   7       2313.08       2231.71        45.56 o                         
   4   6   7       2626.32       2411.76        45.79 o                         
   5   6   7       1341.34       1286.77        26.55 o                         
   6   6   7        645.66        636.73        17.23 o                         
   7   6   7         71.21         69.52         5.96 o                         
   8   6   7         49.83         42.40         6.22 o                         
   9   6   7          1.19          1.78         4.45 o                         
  10   6   7         26.16         -4.86         6.31 o                         
  -7   7   7        354.00        359.17        17.88 o                         
  -6   7   7         14.02          3.74         3.82 o                         
  -5   7   7          3.82          7.46         3.48 o                         
  -4   7   7        552.59        521.77        16.17 o                         
  -3   7   7       2485.62       2623.32        50.82 o                         
  -2   7   7       8286.64       8209.78       126.33 o                         
  -1   7   7       6495.98       6526.46        94.19 o                         
   0   7   7       7663.58       7746.99       109.04 o                         
   1   7   7       8419.81       8122.56       122.03 o                         
   2   7   7      11473.53      11168.21       152.79 o                         
   3   7   7       6938.78       6886.97       106.21 o                         
   4   7   7       3097.05       3017.32        47.52 o                         
   5   7   7       1739.52       1676.29        33.27 o                         
   6   7   7        280.66        302.02        11.71 o                         
   7   7   7        272.41        228.83        12.96 o                         
   8   7   7        102.66        125.58         8.88 o                         
   9   7   7        232.33        215.41        12.45 o                         
  10   7   7        155.30        112.97        17.44 o                         
  -7   8   7        706.56        709.93        26.96 o                         
  -6   8   7       1760.03       1790.70        42.39 o                         
  -5   8   7       3579.08       3831.36        73.87 o                         
  -4   8   7       6442.97       6661.11       111.22 o                         
  -3   8   7       9674.76       9366.66       146.06 o                         
  -2   8   7       7902.06       7982.11       125.34 o                         
  -1   8   7       9905.84       9792.97       174.26 o                         
   0   8   7       6801.60       6835.32        99.06 o                         
   1   8   7       6480.96       6565.34       110.62 o                         
   2   8   7       2318.88       2026.02        36.02 o                         
   3   8   7        315.67        233.35         9.84 o                         
   4   8   7          0.76          2.40         2.26 o                         
   5   8   7        860.49        963.21        23.57 o                         
   6   8   7        405.24        431.76        15.51 o                         
   7   8   7       1224.95       1188.99        34.88 o                         
   8   8   7        951.95        956.77        27.98 o                         
   9   8   7        568.92        520.00        20.32 o                         
  10   8   7        462.48        440.97        31.21 o                         
  -6   9   7       1906.27       1840.82        55.25 o                         
  -5   9   7       2810.80       2736.63        69.84 o                         
  -4   9   7       2340.13       2377.11        61.33 o                         
  -3   9   7       2332.68       2164.14        46.68 o                         
  -2   9   7       1795.06       1686.73        34.17 o                         
  -1   9   7        400.06        361.06        12.57 o                         
   0   9   7         45.79         15.53         3.24 o                         
   1   9   7        719.43        729.13        19.60 o                         
   2   9   7       1861.35       1892.20        38.13 o                         
   3   9   7       3748.78       4012.89        69.23 o                         
   4   9   7       5225.33       5102.97       144.46 o                         
   5   9   7       3897.42       3921.85        70.26 o                         
   6   9   7       3805.85       3887.23        70.75 o                         
   7   9   7       3559.53       3292.20        64.36 o                         
   8   9   7       2030.51       1935.88        49.85 o                         
   9   9   7        877.10        833.10        29.82 o                         
  10   9   7        285.96        170.82        30.34 o                         
  -6  10   7        420.94        507.80        37.51 o                         
  -5  10   7          8.04         10.77         7.25 o                         
  -4  10   7         22.36         19.67         7.33 o                         
  -3  10   7        561.11        583.01        20.96 o                         
  -2  10   7        874.02       1025.44        25.81 o                         
  -1  10   7       2506.79       2671.57        49.37 o                         
   0  10   7       4778.92       5230.06        87.19 o                         
   1  10   7       6174.29       6638.89       106.12 o                         
   2  10   7       6905.44       6817.60       108.79 o                         
   3  10   7       5943.09       5810.14        95.61 o                         
   4  10   7       5428.22       5391.59        98.31 o                         
   5  10   7       4268.12       3985.11        78.46 o                         
   6  10   7       3856.42       3469.83        82.50 o                         
   7  10   7       1235.22       1161.44        34.60 o                         
   8  10   7        589.33        523.77        23.36 o                         
   9  10   7        122.91        116.32        13.38 o                         
  10  10   7         22.39          8.97         7.31 o                         
  -5  11   7        499.89        562.84        25.51 o                         
  -4  11   7        619.12        712.66        26.15 o                         
  -3  11   7        737.09        701.24        24.01 o                         
  -2  11   7       1969.63       1974.55        42.86 o                         
  -1  11   7       3369.85       3352.47        62.60 o                         
   0  11   7       3286.12       3046.15        57.79 o                         
   1  11   7       2674.84       2784.32        53.84 o                         
   2  11   7       2565.33       2704.01        57.77 o                         
   3  11   7       2547.89       2310.36        51.84 o                         
   4  11   7       1888.11       1859.37        44.96 o                         
   5  11   7        406.73        378.41        20.31 o                         
   6  11   7         13.65          4.80         4.19 o                         
   7  11   7         43.75         28.86         6.33 o                         
   8  11   7        117.20        178.29        16.72 o                         
   9  11   7        305.93        360.03        32.79 o                         
  -4  12   7        223.68        171.60        14.48 o                         
  -3  12   7        318.15        330.71        17.07 o                         
  -2  12   7        784.32        756.12        22.28 o                         
  -1  12   7        324.52        368.96        16.07 o                         
   0  12   7        408.92        357.09        15.30 o                         
   1  12   7         15.29          1.41         2.66 o                         
   2  12   7         33.47         41.18         6.12 o                         
   3  12   7         42.87         34.78         7.22 o                         
   4  12   7        422.37        520.41        22.64 o                         
   5  12   7       1030.21       1023.71        33.60 o                         
   6  12   7       1507.80       1604.19        43.65 o                         
   7  12   7       1618.42       1542.90        44.04 o                         
   8  12   7       1685.86       1533.07        58.68 o                         
   9  12   7       2060.76       2264.68       189.65 o                         
  -3  13   7          0.23         -0.86         9.44 o                         
  -2  13   7          0.49          3.99         5.48 o                         
  -1  13   7         22.64         20.70         6.60 o                         
   0  13   7         38.79         22.83         6.28 o                         
   1  13   7        126.55        179.71        12.94 o                         
   2  13   7        174.64        237.33        14.63 o                         
   3  13   7       1307.66       1168.33        31.90 o                         
   4  13   7       1481.68       1390.27        40.26 o                         
   5  13   7       2254.51       2141.15        66.15 o                         
   6  13   7       2050.69       2062.30        80.19 o                         
   7  13   7       1542.19       1775.88        71.14 o                         
   8  13   7       2516.99       2285.62        65.39 o                         
  -2  14   7         43.15         39.63         8.17 o                         
  -1  14   7         10.64          5.99         7.85 o                         
   0  14   7          5.89         10.02         5.43 o                         
   1  14   7        122.82        112.22        11.95 o                         
   2  14   7        493.39        588.15        25.99 o                         
   3  14   7        384.44        401.87        22.30 o                         
   4  14   7        446.27        429.50        22.15 o                         
   5  14   7        455.55        436.42        23.15 o                         
   6  14   7        158.23        115.21        15.66 o                         
   7  14   7        334.06        333.56        26.53 o                         
   8  14   7          3.53          1.52        13.40 o                         
   0  15   7         11.97         24.47         7.63 o                         
   1  15   7         18.65          1.81         9.26 o                         
   2  15   7         22.78         68.14        11.70 o                         
   3  15   7         15.18          2.56         6.77 o                         
   4  15   7          8.53          1.14         5.79 o                         
   5  15   7         38.33         20.84        10.34 o                         
   6  15   7         32.91         13.04         9.15 o                         
   7  15   7        517.53        545.11        38.94 o                         
   2  16   7          0.69         11.10        10.74 o                         
   3  16   7          0.44          1.46         7.46 o                         
   4  16   7         15.16          8.87         6.56 o                         
  -4 -11   8       1334.25       1176.09        68.79 o                         
  -3 -11   8        673.57        410.30        30.02 o                         
  -2 -11   8        411.25        228.34        24.37 o                         
  -1 -11   8        171.51         58.14        16.37 o                         
  -6 -10   8         95.95         56.70        15.63 o                         
  -5 -10   8         23.80          1.86        15.88 o                         
  -4 -10   8          8.24         -3.82         7.22 o                         
  -3 -10   8        115.09        230.42        24.12 o                         
  -2 -10   8        201.23        415.20        18.16 o                         
  -1 -10   8        452.93        681.26        28.37 o                         
   0 -10   8        737.26        858.93        34.56 o                         
   1 -10   8        623.11        757.38        30.96 o                         
   2 -10   8       1264.41       1268.73        44.55 o                         
  -7  -9   8         53.65         48.38        12.89 o                         
  -6  -9   8        322.73        464.80        34.01 o                         
  -5  -9   8        320.34        511.00        29.71 o                         
  -4  -9   8       1131.04       1340.56        50.04 o                         
  -3  -9   8       1513.91       1932.68        99.78 o                         
  -2  -9   8       1887.92       2084.54        50.89 o                         
  -1  -9   8       2128.14       2393.06        51.05 o                         
   0  -9   8       1810.15       1808.48        44.95 o                         
   1  -9   8       1925.31       1905.28        52.53 o                         
   2  -9   8       1622.07       1463.51        40.25 o                         
   3  -9   8        514.38        384.16        22.01 o                         
  -8  -8   8        204.25        291.99        42.99 o                         
  -7  -8   8        305.24        455.97        30.00 o                         
  -6  -8   8        455.54        638.29        36.58 o                         
  -5  -8   8        681.42        812.01        37.55 o                         
  -4  -8   8        867.02       1002.61        40.15 o                         
  -3  -8   8        571.51        610.96        29.69 o                         
  -2  -8   8       1306.48       1101.07        32.92 o                         
  -1  -8   8        178.90        149.34         9.64 o                         
   0  -8   8        209.11        141.48        11.20 o                         
   1  -8   8         16.32          1.26         3.20 o                         
   2  -8   8         25.27         43.19         7.25 o                         
   3  -8   8         93.38        133.98        19.57 o                         
   4  -8   8        291.42        344.99        19.12 o                         
  -8  -7   8          9.95         -5.35        10.74 o                         
  -7  -7   8         13.18         10.55         8.81 o                         
  -6  -7   8         44.42         75.15        11.77 o                         
  -5  -7   8          0.32          0.61         4.03 o                         
  -4  -7   8         24.22         28.16         7.37 o                         
  -3  -7   8         62.91        104.63        11.54 o                         
  -2  -7   8        421.90        529.99        20.05 o                         
  -1  -7   8        850.43       1018.28        27.24 o                         
   0  -7   8       1505.92       1593.27        36.58 o                         
   1  -7   8       1541.81       1830.30        42.87 o                         
   2  -7   8       1910.99       2189.05        49.41 o                         
   3  -7   8       1852.23       2048.63        48.30 o                         
   4  -7   8       2333.32       2476.60        57.68 o                         
   5  -7   8       1293.51       1303.49        37.32 o                         
  -9  -6   8         13.97        -10.92        13.06 o                         
  -8  -6   8        345.20        314.96        31.32 o                         
  -7  -6   8         29.81         37.60        12.76 o                         
  -6  -6   8        333.89        362.32        24.67 o                         
  -5  -6   8        224.47        236.13        19.72 o                         
  -4  -6   8        793.24        855.89        39.65 o                         
  -3  -6   8        437.98        475.64        23.90 o                         
  -2  -6   8       1306.18       1352.49        35.14 o                         
  -1  -6   8        667.24        815.15        22.75 o                         
   0  -6   8       1493.19       1644.18        36.47 o                         
   1  -6   8       1253.66       1295.08        31.04 o                         
   2  -6   8       1107.05       1196.47        28.67 o                         
   3  -6   8       1268.11       1268.31        36.48 o                         
   4  -6   8        522.72        543.73        19.46 o                         
   5  -6   8        162.49        182.60        12.90 o                         
   6  -6   8        102.51         88.57         9.98 o                         
  -9  -5   8          2.15          2.04        10.36 o                         
  -8  -5   8         18.01          4.05         8.46 o                         
  -7  -5   8         52.54         24.61        11.07 o                         
  -6  -5   8         33.00         38.01        10.78 o                         
  -5  -5   8        111.85         99.06         9.70 o                         
  -4  -5   8        273.33        220.32        15.82 o                         
  -3  -5   8        258.13        242.55        16.09 o                         
  -2  -5   8         17.45         15.65         3.78 o                         
  -1  -5   8         10.41         16.45         3.13 o                         
   0  -5   8         59.28         41.05         4.34 o                         
   1  -5   8        213.15        177.04         8.04 o                         
   2  -5   8         27.05         27.23         4.02 o                         
   3  -5   8         51.87         33.96         5.66 o                         
   4  -5   8         72.86         81.25         6.63 o                         
   5  -5   8        129.11        133.73        11.91 o                         
   6  -5   8        202.47        195.29        13.22 o                         
   7  -5   8        142.66        170.95        15.95 o                         
  -9  -4   8        438.95        351.63        34.39 o                         
  -8  -4   8       1304.25       1324.03        63.77 o                         
  -7  -4   8       1424.14       1427.49        63.05 o                         
  -6  -4   8       1596.63       1633.38        45.10 o                         
  -5  -4   8       1739.52       1696.50        44.61 o                         
  -4  -4   8       1730.15       1734.69        38.71 o                         
  -3  -4   8       2423.57       2355.95        50.22 o                         
  -2  -4   8       1874.89       1905.58        45.56 o                         
  -1  -4   8        210.58        248.45        10.57 o                         
   0  -4   8        141.02        137.40         7.07 o                         
   1  -4   8         92.15         84.89         5.77 o                         
   2  -4   8          1.64          3.27         1.55 o                         
   3  -4   8          0.60          0.62         1.86 o                         
   4  -4   8          0.62         -1.16         2.43 o                         
   5  -4   8          9.90         11.62         4.04 o                         
   6  -4   8        454.52        486.14        17.68 o                         
   7  -4   8         69.03         68.38         7.63 o                         
  -9  -3   8       1518.66       1511.36        56.43 o                         
  -8  -3   8       1260.61       1277.41        55.72 o                         
  -7  -3   8       1032.14       1090.53        49.57 o                         
  -6  -3   8        684.84        687.98        27.95 o                         
  -5  -3   8        245.77        217.59        13.21 o                         
  -4  -3   8         58.00         48.73         5.52 o                         
  -3  -3   8       1248.99       1218.03        28.76 o                         
  -2  -3   8       1875.58       1756.75        38.34 o                         
  -1  -3   8       1806.78       1802.60        37.52 o                         
   0  -3   8       1182.62       1175.40        21.59 o                         
   1  -3   8       2340.82       2320.10        33.99 o                         
   2  -3   8        928.12        913.47        16.43 o                         
   3  -3   8        577.38        556.57        13.34 o                         
   4  -3   8          0.90          2.05         2.26 o                         
   5  -3   8         22.04         15.79         3.27 o                         
   6  -3   8        155.89        147.85        10.60 o                         
   7  -3   8          0.90         -1.59         4.09 o                         
   8  -3   8          9.01         -0.45         6.69 o                         
  -9  -2   8          0.26          7.86         8.61 o                         
  -8  -2   8        288.49        290.93        18.44 o                         
  -7  -2   8        883.79        791.84        26.22 o                         
  -6  -2   8       2890.59       2749.99        85.37 o                         
  -5  -2   8       6186.06       6188.24       111.91 o                         
  -4  -2   8       6930.79       7104.18       122.79 o                         
  -3  -2   8       8794.04       8607.53       141.12 o                         
  -2  -2   8      11268.72      11482.03       166.46 o                         
  -1  -2   8       7882.22       8057.63       118.76 o                         
   0  -2   8       8170.11       8272.64       101.24 o                         
   1  -2   8       2858.92       2890.71        39.21 o                         
   2  -2   8       2095.71       2127.03        34.38 o                         
   3  -2   8        832.25        856.18        16.62 o                         
   4  -2   8         15.67         16.05         2.22 o                         
   5  -2   8         75.62         64.88         4.67 o                         
   6  -2   8        203.81        191.71         8.99 o                         
   7  -2   8         79.35         56.77         8.18 o                         
   8  -2   8         14.34         -1.73         7.61 o                         
  -9  -1   8       2188.34       2214.67        71.07 o                         
  -8  -1   8       2602.31       2622.41        65.56 o                         
  -7  -1   8       5977.24       5995.79       110.93 o                         
  -6  -1   8       8700.39       8776.01       188.28 o                         
  -5  -1   8       9317.71       9304.46       143.35 o                         
  -4  -1   8       8426.47       8362.20       128.07 o                         
  -3  -1   8       6037.82       6201.62        90.19 o                         
  -2  -1   8       6606.13       6748.25        95.33 o                         
  -1  -1   8       2316.08       2502.54        42.34 o                         
   0  -1   8          4.38          9.41         1.52 o                         
   1  -1   8        136.50        159.38         6.47 o                         
   2  -1   8       2114.54       2113.61        34.97 o                         
   3  -1   8       1399.20       1302.31        23.92 o                         
   4  -1   8       1936.08       1907.05        30.08 o                         
   5  -1   8       1026.89       1077.52        24.33 o                         
   6  -1   8        933.46        933.18        23.54 o                         
   7  -1   8        314.42        339.31        21.29 o                         
   8  -1   8        240.41        260.38        17.04 o                         
   9  -1   8         58.12         34.42         7.29 o                         
  -9   0   8       1684.51       1887.79        64.73 o                         
  -8   0   8       1654.60       1734.90        45.64 o                         
  -7   0   8       2715.50       2845.78        57.97 o                         
  -6   0   8        811.59        930.98        28.19 o                         
  -5   0   8        286.03        345.93        13.84 o                         
  -4   0   8          4.90          1.13         2.26 o                         
  -3   0   8        107.19         81.98         5.76 o                         
  -2   0   8       4407.82       4317.55        74.52 o                         
  -1   0   8       4382.36       4203.88        65.27 o                         
   0   0   8      11800.24      11921.39       148.76 o                         
   1   0   8       6764.75       6418.24       118.40 o                         
   2   0   8       7412.48       7389.72       124.79 o                         
   3   0   8       7790.39       7658.45       107.18 o                         
   4   0   8       5858.02       6096.23        83.56 o                         
   5   0   8       3173.03       3320.32        49.47 o                         
   6   0   8       1580.11       1621.57        34.21 o                         
   7   0   8        559.28        598.25        19.79 o                         
   8   0   8        191.63        213.49        15.90 o                         
   9   0   8         24.40         22.68         6.56 o                         
  -9   1   8         21.66         27.46         9.89 o                         
  -8   1   8          4.98         12.25         5.87 o                         
  -7   1   8        657.98        566.03        21.09 o                         
  -6   1   8       1321.31       1259.25        30.66 o                         
  -5   1   8       3836.80       3738.64        62.67 o                         
  -4   1   8       4901.28       4619.50        96.58 o                         
  -3   1   8      13237.91      12881.71       316.46 o                         
  -2   1   8      13746.89      13321.43       178.78 o                         
  -1   1   8      17213.56      17465.14       229.48 o                         
   0   1   8      14751.29      14517.52       180.01 o                         
   1   1   8       9374.05       9348.49       125.73 o                         
   2   1   8       7670.15       7761.09       115.65 o                         
   3   1   8       3550.94       3671.17        51.95 o                         
   4   1   8       1686.71       1778.29        27.99 o                         
   5   1   8         51.85         64.59         4.81 o                         
   6   1   8         66.01         47.12         4.47 o                         
   7   1   8        117.00        115.70         8.12 o                         
   8   1   8        164.16        140.54        11.55 o                         
   9   1   8        305.61        295.73        19.09 o                         
  -9   2   8        723.22        733.11        37.39 o                         
  -8   2   8        144.58        139.22        18.38 o                         
  -7   2   8       2737.55       2651.12        80.60 o                         
  -6   2   8        829.59        835.25        23.59 o                         
  -5   2   8       5229.94       5328.98        90.25 o                         
  -4   2   8       5624.59       5563.77        88.15 o                         
  -3   2   8       5732.76       5534.32        76.77 o                         
  -2   2   8       4233.55       4336.47        81.19 o                         
  -1   2   8       8112.18       8369.19       113.90 o                         
   0   2   8       1228.72       1281.16        22.35 o                         
   1   2   8        853.54       1021.69        20.19 o                         
   2   2   8          0.08          4.49         0.97 o                         
   3   2   8        936.82        870.65        17.39 o                         
   4   2   8       1238.81       1163.09        17.28 o                         
   5   2   8       3268.37       3083.28        42.07 o                         
   6   2   8       2692.52       2749.05        46.63 o                         
   7   2   8       2248.09       2200.50        44.99 o                         
   8   2   8       2604.60       2677.71        59.11 o                         
   9   2   8       1444.43       1448.67        42.72 o                         
  10   2   8       1244.77       1298.44        52.59 o                         
  -9   3   8         39.07         47.75        11.47 o                         
  -8   3   8        168.37        165.87        19.76 o                         
  -7   3   8         21.55         24.01         4.86 o                         
  -6   3   8        347.56        334.05        14.35 o                         
  -5   3   8       1331.09       1361.69        27.72 o                         
  -4   3   8        287.30        292.15        11.40 o                         
  -3   3   8         52.05         72.30         7.94 o                         
  -2   3   8        172.29        164.20         7.05 o                         
  -1   3   8       1186.91       1278.11        25.86 o                         
   0   3   8       1670.45       1515.91        24.11 o                         
   1   3   8       3450.73       3217.62        53.07 o                         
   2   3   8       8578.31       8885.12       108.86 o                         
   3   3   8       6787.10       6785.75        80.15 o                         
   4   3   8       8838.08       8872.36        99.38 o                         
   5   3   8       4851.45       4884.81        60.01 o                         
   6   3   8       5492.49       5497.83        74.14 o                         
   7   3   8       4133.51       4136.31       111.93 o                         
   8   3   8       2070.18       2074.82        45.68 o                         
   9   3   8       1438.27       1522.63        42.38 o                         
  10   3   8        387.42        388.36        23.25 o                         
  -8   4   8          2.11         -0.86         5.67 o                         
  -7   4   8         19.34          8.07         4.95 o                         
  -6   4   8        314.85        344.81        13.10 o                         
  -5   4   8       1049.89       1033.35        24.56 o                         
  -4   4   8        267.87        229.51         9.08 o                         
  -3   4   8        562.40        523.21        15.13 o                         
  -2   4   8        447.97        439.59        13.36 o                         
  -1   4   8       2505.23       2329.75        38.07 o                         
   0   4   8       2819.14       2582.31        60.56 o                         
   1   4   8       9603.57      10092.29       135.86 o                         
   2   4   8       3529.96       3389.57        54.31 o                         
   3   4   8       4580.96       4594.63        56.65 o                         
   4   4   8       4389.03       4332.54        57.79 o                         
   5   4   8       4815.02       4872.91        65.20 o                         
   6   4   8       2156.24       2209.26        37.05 o                         
   7   4   8        418.93        435.70        15.47 o                         
   8   4   8        187.24        245.23        17.32 o                         
   9   4   8          2.54         -2.30         4.18 o                         
  10   4   8         19.57         28.30         7.03 o                         
  -8   5   8        381.94        358.91        20.27 o                         
  -7   5   8        239.90        197.45        15.85 o                         
  -6   5   8        284.49        275.64        13.12 o                         
  -5   5   8        108.54         96.11         6.67 o                         
  -4   5   8        316.39        323.60        13.51 o                         
  -3   5   8       1304.47       1335.42        30.03 o                         
  -2   5   8          4.77          1.61         1.66 o                         
  -1   5   8       1863.87       1801.60        33.21 o                         
   0   5   8       1593.75       1560.65        36.07 o                         
   1   5   8       3376.11       3343.79        73.53 o                         
   2   5   8        425.87        374.29        13.15 o                         
   3   5   8        446.14        486.47        10.73 o                         
   4   5   8         46.66         48.97         3.36 o                         
   5   5   8          1.60          0.80         1.30 o                         
   6   5   8        254.14        205.08         8.75 o                         
   7   5   8       1102.30       1066.66        26.55 o                         
   8   5   8       1276.97       1298.89        33.63 o                         
   9   5   8       1459.91       1447.90        44.72 o                         
  10   5   8       1346.62       1419.20        58.84 o                         
  -8   6   8        648.56        563.24        27.97 o                         
  -7   6   8        479.43        392.42        21.46 o                         
  -6   6   8        427.59        392.63        14.85 o                         
  -5   6   8        519.25        472.77        15.49 o                         
  -4   6   8         22.68         17.72         3.71 o                         
  -3   6   8         14.44         24.15         3.70 o                         
  -2   6   8        114.64        109.01         6.84 o                         
  -1   6   8        437.98        434.08        12.98 o                         
   0   6   8        171.97        123.51         6.10 o                         
   1   6   8         54.85         64.59         5.55 o                         
   2   6   8         89.37        104.48         7.02 o                         
   3   6   8        129.15        141.85         6.08 o                         
   4   6   8        807.85        750.02        15.71 o                         
   5   6   8       1648.08       1593.78        31.33 o                         
   6   6   8       3530.74       3556.76        58.38 o                         
   7   6   8       2529.75       2503.88        52.39 o                         
   8   6   8       2586.58       2739.64        73.99 o                         
   9   6   8       2449.68       2563.03        84.58 o                         
  10   6   8       2172.52       2093.35        71.41 o                         
  -7   7   8        301.19        245.69        17.90 o                         
  -6   7   8         14.58          1.45         3.76 o                         
  -5   7   8         61.11         49.41         5.67 o                         
  -4   7   8        683.87        760.99        23.51 o                         
  -3   7   8        552.80        558.41        20.33 o                         
  -2   7   8       1338.08       1328.55        28.18 o                         
  -1   7   8        353.22        378.09        13.34 o                         
   0   7   8        746.26        703.76        16.21 o                         
   1   7   8        570.96        562.02        20.26 o                         
   2   7   8         30.15         29.09         3.46 o                         
   3   7   8       1716.00       1787.79        36.47 o                         
   4   7   8        408.72        458.63        13.64 o                         
   5   7   8       1122.40       1115.28        28.56 o                         
   6   7   8        813.60        873.30        25.89 o                         
   7   7   8       1044.74       1076.68        30.00 o                         
   8   7   8        508.31        444.88        18.35 o                         
   9   7   8        150.87        138.82        12.95 o                         
  10   7   8          3.90          9.35         6.65 o                         
  -7   8   8        604.74        611.38        25.85 o                         
  -6   8   8        859.31        853.74        35.65 o                         
  -5   8   8       1980.28       1776.03        47.28 o                         
  -4   8   8       2078.86       1967.45        44.27 o                         
  -3   8   8       1762.10       1774.10        39.60 o                         
  -2   8   8       1864.34       1870.96        39.97 o                         
  -1   8   8       1084.75       1102.71        23.54 o                         
   0   8   8       3268.59       3355.53        54.47 o                         
   1   8   8        170.05        134.74         6.93 o                         
   2   8   8         11.56         10.28         2.45 o                         
   3   8   8          2.82         -0.38         1.72 o                         
   4   8   8        217.41        178.14         8.37 o                         
   5   8   8        143.93        155.49         8.50 o                         
   6   8   8         37.64         26.19         4.20 o                         
   7   8   8         14.10          5.98         3.21 o                         
   8   8   8        141.34        137.11         9.74 o                         
   9   8   8        328.09        351.69        16.27 o                         
  10   8   8        344.25        306.05        31.77 o                         
  -6   9   8       1871.68       1810.17        54.00 o                         
  -5   9   8       1958.33       1953.19        56.76 o                         
  -4   9   8       1827.10       1681.61        42.39 o                         
  -3   9   8       1347.81       1324.55        33.83 o                         
  -2   9   8        900.25       1004.37        27.15 o                         
  -1   9   8       1061.49        988.53        22.93 o                         
   0   9   8          1.83          1.71         1.83 o                         
   1   9   8        110.11        134.76         8.25 o                         
   2   9   8          5.11         20.62         3.03 o                         
   3   9   8         24.51         17.74         3.42 o                         
   4   9   8        436.95        437.76        14.39 o                         
   5   9   8         51.13         53.34         6.42 o                         
   6   9   8        318.02        265.14        23.76 o                         
   7   9   8          0.80         -0.88         3.12 o                         
   8   9   8         13.86         15.97         5.00 o                         
   9   9   8         29.15         36.28         6.22 o                         
  10   9   8         21.06         -0.46        10.38 o                         
  -6  10   8        339.37        249.76        57.11 o                         
  -5  10   8        236.08        214.77        16.50 o                         
  -4  10   8         82.36         79.20         9.92 o                         
  -3  10   8         43.48         28.94         6.19 o                         
  -2  10   8        184.63        181.11        11.39 o                         
  -1  10   8        755.85        734.68        19.89 o                         
   0  10   8       2623.94       2815.18        63.22 o                         
   1  10   8       1446.05       1344.60        28.86 o                         
   2  10   8       4382.40       4494.75        76.69 o                         
   3  10   8       3697.44       3782.05        67.15 o                         
   4  10   8       4022.63       3857.93        88.88 o                         
   5  10   8       2373.48       2320.98        48.08 o                         
   6  10   8       1449.92       1444.65        36.12 o                         
   7  10   8        428.02        406.94        21.93 o                         
   8  10   8        168.79        108.13        10.65 o                         
   9  10   8        167.31        139.85        14.84 o                         
  10  10   8          4.64          0.36         8.10 o                         
  -5  11   8        283.27        374.18        23.83 o                         
  -4  11   8        945.17        917.75        35.35 o                         
  -3  11   8       2552.67       2613.49        55.83 o                         
  -2  11   8       4664.52       5007.15        82.16 o                         
  -1  11   8       4973.49       5070.76        86.69 o                         
   0  11   8       4899.72       5228.05        83.14 o                         
   1  11   8       6975.69       7034.53       124.26 o                         
   2  11   8       5791.53       5333.83        99.05 o                         
   3  11   8       3599.28       3750.73        68.33 o                         
   4  11   8       1768.63       1796.51        43.38 o                         
   5  11   8        865.18        726.74        25.02 o                         
   6  11   8        208.16        190.24        12.49 o                         
   7  11   8          1.44         -2.30         3.16 o                         
   8  11   8          6.54         -3.21         5.28 o                         
   9  11   8        321.86        302.67        21.88 o                         
  -4  12   8       2242.91       2376.91        61.71 o                         
  -3  12   8       3210.15       3181.16        74.62 o                         
  -2  12   8       2105.05       2125.65        54.27 o                         
  -1  12   8       1849.34       1927.20        44.20 o                         
   0  12   8       2142.61       2127.32        43.04 o                         
   1  12   8       1383.80       1552.66        36.47 o                         
   2  12   8        317.52        263.59        13.09 o                         
   3  12   8         44.76         71.46         6.84 o                         
   4  12   8        603.31        625.23        23.13 o                         
   5  12   8       1076.28       1073.06        40.28 o                         
   6  12   8       2443.76       2602.57        65.29 o                         
   7  12   8       1915.13       1960.67        54.24 o                         
   8  12   8       3256.29       3350.63        84.84 o                         
   9  12   8       1980.13       1848.63        65.23 o                         
  -3  13   8         21.96         32.83         8.91 o                         
  -2  13   8         72.43         68.98         8.46 o                         
  -1  13   8          8.51         14.61         4.09 o                         
   0  13   8        437.48        547.64        22.33 o                         
   1  13   8       2020.29       2022.61        46.28 o                         
   2  13   8       4177.22       4138.79       118.24 o                         
   3  13   8       4683.81       4958.23        95.43 o                         
   4  13   8       4680.73       4986.96       157.21 o                         
   5  13   8       4709.27       4627.02       100.07 o                         
   6  13   8       3592.01       3436.79        81.35 o                         
   7  13   8       3185.00       2848.22        79.73 o                         
   8  13   8       1536.32       1581.66        66.68 o                         
  -2  14   8        668.91        663.44        28.12 o                         
  -1  14   8       2190.64       2260.10        69.42 o                         
   0  14   8       2060.53       2120.48        59.72 o                         
   1  14   8       2966.13       3289.74        78.12 o                         
   2  14   8       2647.89       2508.17        64.18 o                         
   3  14   8       2514.20       2181.21        51.41 o                         
   4  14   8       1960.07       1976.55        47.82 o                         
   5  14   8       1057.11        969.17        36.74 o                         
   6  14   8        769.38        772.38        42.51 o                         
   7  14   8        119.18        111.79        29.10 o                         
   8  14   8         67.43        153.15        16.07 o                         
   0  15   8        468.27        406.24        22.93 o                         
   1  15   8        185.53        219.32        19.19 o                         
   2  15   8        150.73        181.45        16.74 o                         
   3  15   8          3.35          0.12         4.92 o                         
   4  15   8          0.02          4.83         4.59 o                         
   5  15   8        298.08        447.06        23.91 o                         
   6  15   8        512.14        558.95        33.94 o                         
   7  15   8       1524.98       1518.24        65.57 o                         
   2  16   8        107.48         70.74        20.51 o                         
   3  16   8        488.02        482.38        25.79 o                         
   4  16   8        803.27        830.29        36.35 o                         
  -5 -10   9        562.00        350.07        67.79 o                         
  -4 -10   9        356.54        179.57        22.05 o                         
  -3 -10   9         27.70         -6.97        12.64 o                         
  -2 -10   9          0.60          6.95         5.62 o                         
  -1 -10   9        113.41        177.64        23.15 o                         
   0 -10   9        128.94        158.62        14.51 o                         
  -6  -9   9        143.43        181.37        46.20 o                         
  -5  -9   9        539.30        719.30        79.41 o                         
  -4  -9   9       1579.38       1692.79        67.98 o                         
  -3  -9   9       1178.93       1374.25        67.45 o                         
  -2  -9   9       1580.40       1615.69        39.69 o                         
  -1  -9   9       1661.07       1468.75        36.26 o                         
   0  -9   9       1835.98       1616.05        41.96 o                         
   1  -9   9       1211.18       1063.99        34.04 o                         
   2  -9   9        737.58        538.46        26.61 o                         
  -7  -8   9        658.36        738.25        48.63 o                         
  -6  -8   9       2337.10       2437.00        97.62 o                         
  -5  -8   9       2319.90       2553.85        92.18 o                         
  -4  -8   9       3002.11       3022.48        84.12 o                         
  -3  -8   9       2008.60       1920.51        79.29 o                         
  -2  -8   9       2481.19       2298.90        49.53 o                         
  -1  -8   9       1133.37        993.72        27.82 o                         
   0  -8   9        980.75        685.81        21.34 o                         
   1  -8   9        137.96         79.15         8.23 o                         
   2  -8   9          1.61          6.09         4.84 o                         
   3  -8   9         13.31         37.55         7.19 o                         
  -8  -7   9        395.11        442.74        34.70 o                         
  -7  -7   9        542.55        576.88        40.33 o                         
  -6  -7   9        757.88        678.23        35.05 o                         
  -5  -7   9        366.74        264.15        20.56 o                         
  -4  -7   9        121.22         92.84        11.30 o                         
  -3  -7   9         31.33         -0.75         5.80 o                         
  -2  -7   9        129.08        201.92        15.60 o                         
  -1  -7   9        222.66        297.26        13.48 o                         
   0  -7   9        571.23        736.74        22.39 o                         
   1  -7   9       1177.94       1376.94        31.33 o                         
   2  -7   9       1333.51       1425.90        37.50 o                         
   3  -7   9       1110.33       1214.13        33.84 o                         
   4  -7   9       1039.18       1066.02        54.44 o                         
   5  -7   9       1093.79       1130.06        52.09 o                         
  -8  -6   9         81.69         54.27        16.32 o                         
  -7  -6   9         17.45          5.00         6.65 o                         
  -6  -6   9        793.00        832.09        37.56 o                         
  -5  -6   9        430.70        513.13        33.65 o                         
  -4  -6   9       1292.71       1456.88        45.16 o                         
  -3  -6   9       1744.23       1943.50        67.04 o                         
  -2  -6   9       2609.88       2969.72        75.51 o                         
  -1  -6   9       2817.69       3079.87        61.23 o                         
   0  -6   9       4357.42       4531.99        81.01 o                         
   1  -6   9       3279.76       3495.98        57.10 o                         
   2  -6   9       2710.60       2757.38        48.66 o                         
   3  -6   9       2074.11       2053.15        43.19 o                         
   4  -6   9       1286.26       1238.94        33.90 o                         
   5  -6   9        797.34        678.66        25.21 o                         
  -8  -5   9        182.13        179.52        27.36 o                         
  -7  -5   9        408.11        418.42        33.00 o                         
  -6  -5   9        557.76        647.45        28.07 o                         
  -5  -5   9        395.79        469.97        23.06 o                         
  -4  -5   9       1782.25       1810.81        54.63 o                         
  -3  -5   9       2115.58       2224.33        71.89 o                         
  -2  -5   9       2336.81       2407.36        56.74 o                         
  -1  -5   9       1660.57       1753.90        38.00 o                         
   0  -5   9       2335.90       2184.23        40.80 o                         
   1  -5   9       1007.55        911.24        19.05 o                         
   2  -5   9        819.13        792.72        20.67 o                         
   3  -5   9         33.53         18.68         3.74 o                         
   4  -5   9          8.00         10.96         3.32 o                         
   5  -5   9         16.86         23.26         4.93 o                         
   6  -5   9        262.47        334.93        18.86 o                         
  -9  -4   9         70.15         72.34        17.57 o                         
  -8  -4   9         71.35         73.19        13.73 o                         
  -7  -4   9          4.87          2.06         8.18 o                         
  -6  -4   9         69.18         47.53        30.83 o                         
  -5  -4   9        106.07        106.81        10.46 o                         
  -4  -4   9        189.44        190.26        12.08 o                         
  -3  -4   9        258.66        285.67        19.74 o                         
  -2  -4   9        354.62        317.14        14.01 o                         
  -1  -4   9          2.72          1.81         2.20 o                         
   0  -4   9        376.45        319.19        12.11 o                         
   1  -4   9         12.28         12.44         2.61 o                         
   2  -4   9        984.30       1046.12        20.59 o                         
   3  -4   9        869.59       1002.77        20.43 o                         
   4  -4   9       1458.59       1586.99        36.20 o                         
   5  -4   9       1856.51       1854.07        41.94 o                         
   6  -4   9       1354.34       1411.69        36.11 o                         
   7  -4   9        968.02        934.89        42.80 o                         
  -9  -3   9        264.32        338.91        33.52 o                         
  -8  -3   9        277.79        305.55        32.00 o                         
  -7  -3   9         59.40         21.21        11.37 o                         
  -6  -3   9         58.30         64.21         9.33 o                         
  -5  -3   9         53.61         23.91         4.48 o                         
  -4  -3   9        201.66        209.01        12.00 o                         
  -3  -3   9          3.64          4.27         2.42 o                         
  -2  -3   9        588.53        569.59        18.61 o                         
  -1  -3   9         85.51         85.25         6.19 o                         
   0  -3   9        240.09        261.78         8.12 o                         
   1  -3   9        765.74        755.70        14.77 o                         
   2  -3   9       1974.90       2003.54        34.44 o                         
   3  -3   9       1318.98       1295.24        28.84 o                         
   4  -3   9       1251.30       1288.08        26.00 o                         
   5  -3   9        662.72        706.31        19.25 o                         
   6  -3   9        917.95        890.24        23.66 o                         
   7  -3   9        645.15        646.61        22.94 o                         
  -9  -2   9         45.62         44.98        24.59 o                         
  -8  -2   9        208.72        176.48        31.30 o                         
  -7  -2   9        268.19        255.08        20.40 o                         
  -6  -2   9        738.63        743.78        27.31 o                         
  -5  -2   9        349.56        384.33        18.44 o                         
  -4  -2   9       1151.33       1218.06        29.79 o                         
  -3  -2   9        175.35        189.01         9.99 o                         
  -2  -2   9         69.49         69.26         4.73 o                         
  -1  -2   9         68.48         76.86         5.06 o                         
   0  -2   9        247.72        254.37         7.79 o                         
   1  -2   9        153.99        140.26         6.49 o                         
   2  -2   9        315.00        295.82         9.36 o                         
   3  -2   9        135.01        143.82         9.76 o                         
   4  -2   9         12.55         10.32         2.55 o                         
   5  -2   9        113.64        108.71         6.30 o                         
   6  -2   9          2.24         -0.79         2.35 o                         
   7  -2   9        134.67        105.28         9.05 o                         
   8  -2   9        256.60        261.71        16.45 o                         
  -9  -1   9       1500.13       1426.56        74.22 o                         
  -8  -1   9       1913.19       2063.33        55.19 o                         
  -7  -1   9       2044.65       2065.20        53.61 o                         
  -6  -1   9       1752.88       1946.42        42.29 o                         
  -5  -1   9       1367.77       1565.35        35.52 o                         
  -4  -1   9        719.30        866.83        23.66 o                         
  -3  -1   9       1635.12       1739.64        31.92 o                         
  -2  -1   9        736.29        764.08        17.46 o                         
  -1  -1   9         20.60         25.01         2.87 o                         
   0  -1   9         13.36         17.18         3.22 o                         
   1  -1   9        177.76        192.39         7.00 o                         
   2  -1   9         70.20         90.73         4.49 o                         
   3  -1   9        109.36        107.28         6.59 o                         
   4  -1   9         13.99         12.96         2.15 o                         
   5  -1   9         13.04         10.94         1.92 o                         
   6  -1   9        647.63        626.82        18.03 o                         
   7  -1   9        350.41        350.89        13.88 o                         
   8  -1   9        761.86        786.60        28.57 o                         
  -9   0   9       1589.26       1760.68        70.76 o                         
  -8   0   9       1318.57       1508.08        53.80 o                         
  -7   0   9       1394.11       1557.10        44.87 o                         
  -6   0   9        589.28        629.30        21.68 o                         
  -5   0   9        809.73        773.43        22.46 o                         
  -4   0   9        338.05        369.70        16.00 o                         
  -3   0   9         39.15         44.45         4.58 o                         
  -2   0   9        643.66        554.38        14.05 o                         
  -1   0   9        432.58        479.88        12.94 o                         
   0   0   9        114.63        123.50         5.05 o                         
   1   0   9       1321.75       1387.75        26.98 o                         
   2   0   9        633.47        685.59        18.64 o                         
   3   0   9        401.50        435.93        14.55 o                         
   4   0   9         29.65         16.93         2.69 o                         
   5   0   9          8.46          6.38         2.38 o                         
   6   0   9         38.15         34.75         4.38 o                         
   7   0   9         30.28         15.20         4.73 o                         
   8   0   9         89.23         82.24        11.34 o                         
   9   0   9        162.51        164.57        13.43 o                         
  -9   1   9         13.92         24.06         7.96 o                         
  -8   1   9         42.64         44.66        10.46 o                         
  -7   1   9        209.30        175.92        12.34 o                         
  -6   1   9        298.75        316.31        13.75 o                         
  -5   1   9        670.98        613.26        22.58 o                         
  -4   1   9       2332.91       2337.22        50.49 o                         
  -3   1   9       4804.92       4880.78        79.01 o                         
  -2   1   9       2649.81       2613.19        46.00 o                         
  -1   1   9       3231.38       3275.88        50.14 o                         
   0   1   9       5733.85       5896.93        74.08 o                         
   1   1   9       3798.87       3827.11        61.46 o                         
   2   1   9       4002.35       4377.75        91.00 o                         
   3   1   9       1456.93       1489.82        31.22 o                         
   4   1   9        656.74        668.32        15.23 o                         
   5   1   9        224.20        238.88         7.93 o                         
   6   1   9        183.61        187.88         8.00 o                         
   7   1   9         23.28         26.19         7.88 o                         
   8   1   9         14.76         18.28         5.26 o                         
   9   1   9          0.14         -0.62         4.35 o                         
  -9   2   9        382.40        388.73        36.93 o                         
  -8   2   9        868.60        835.00        29.88 o                         
  -7   2   9       2645.36       2718.88        69.67 o                         
  -6   2   9       2068.27       2058.45        42.60 o                         
  -5   2   9       6340.38       6299.76       104.34 o                         
  -4   2   9       6904.16       7033.21       104.34 o                         
  -3   2   9       4917.25       4689.97        71.20 o                         
  -2   2   9       8268.99       8553.15       119.65 o                         
  -1   2   9       4057.58       4097.75        60.43 o                         
   0   2   9       3119.78       3321.13        49.08 o                         
   1   2   9       2633.77       2798.32        47.08 o                         
   2   2   9        158.95        187.28         8.85 o                         
   3   2   9         25.94         40.14         3.74 o                         
   4   2   9        141.10        124.61         5.56 o                         
   5   2   9         30.11         28.55         2.56 o                         
   6   2   9        378.73        364.95        11.65 o                         
   7   2   9        665.03        679.90        19.98 o                         
   8   2   9        432.43        474.07        19.87 o                         
   9   2   9        125.23        103.21        10.84 o                         
  -8   3   9       1801.29       1739.33        48.74 o                         
  -7   3   9       1503.13       1591.24        42.88 o                         
  -6   3   9       4081.62       4068.83        69.43 o                         
  -5   3   9       2617.06       2727.53        53.98 o                         
  -4   3   9        812.85        789.81        20.86 o                         
  -3   3   9       2023.98       2097.63        38.23 o                         
  -2   3   9       1054.84       1126.70        25.32 o                         
  -1   3   9        137.63        187.41         8.63 o                         
   0   3   9        655.79        590.07        13.12 o                         
   1   3   9       2299.75       2241.93        36.35 o                         
   2   3   9       6445.35       6359.05       114.65 o                         
   3   3   9       5460.55       5351.65        96.08 o                         
   4   3   9       7040.52       7033.24        95.57 o                         
   5   3   9       7401.56       7534.04        86.92 o                         
   6   3   9       6517.01       6588.61        90.84 o                         
   7   3   9       2482.89       2579.62        46.28 o                         
   8   3   9       1369.01       1432.28        34.97 o                         
   9   3   9        549.16        584.36        23.57 o                         
  10   3   9        144.17        187.22        19.69 o                         
  -8   4   9        643.69        633.12        29.02 o                         
  -7   4   9        317.90        332.45        18.55 o                         
  -6   4   9        352.03        349.32        14.09 o                         
  -5   4   9        355.43        348.97        12.57 o                         
  -4   4   9        167.76        174.91        12.03 o                         
  -3   4   9       1670.32       1597.16        31.65 o                         
  -2   4   9       7000.00       7054.20       140.27 o                         
  -1   4   9      12444.07      12025.28       175.92 o                         
   0   4   9      14051.16      13411.49       195.59 o                         
   1   4   9      18552.45      18421.81       242.01 o                         
   2   4   9      16359.70      16254.93       191.24 o                         
   3   4   9      17115.95      17361.54       195.33 o                         
   4   4   9      12153.55      12481.84       150.00 o                         
   5   4   9       4680.58       4842.67        64.59 o                         
   6   4   9       2105.20       2195.68        36.48 o                         
   7   4   9        859.44        947.84        23.05 o                         
   8   4   9        141.26        128.69        11.47 o                         
   9   4   9         48.56         21.97        12.17 o                         
  10   4   9        166.60        167.37        17.52 o                         
  -8   5   9          9.54         31.15        10.27 o                         
  -7   5   9        524.81        468.32        20.42 o                         
  -6   5   9        970.87       1002.91        24.39 o                         
  -5   5   9       2314.85       2316.18        49.11 o                         
  -4   5   9       2464.26       2494.70        49.64 o                         
  -3   5   9       9957.72      10106.79       157.87 o                         
  -2   5   9       7872.66       7627.30       116.13 o                         
  -1   5   9      12594.42      12629.60       160.99 o                         
   0   5   9       9633.47       9498.48       163.91 o                         
   1   5   9       7484.23       7403.18       111.01 o                         
   2   5   9       4582.63       4530.66        71.73 o                         
   3   5   9       4722.64       5099.46        73.52 o                         
   4   5   9        152.28        172.77         6.38 o                         
   5   5   9        315.91        250.55         8.44 o                         
   6   5   9       1499.34       1481.48        30.28 o                         
   7   5   9       2193.89       2104.63        37.56 o                         
   8   5   9       3266.84       3285.55        74.35 o                         
   9   5   9       2328.46       2390.77        75.66 o                         
  10   5   9       2498.10       2573.99        76.93 o                         
  -7   6   9        319.34        305.56        15.38 o                         
  -6   6   9        639.11        606.42        19.21 o                         
  -5   6   9       1336.71       1388.77        35.27 o                         
  -4   6   9       4429.84       4378.66       101.21 o                         
  -3   6   9       1749.42       1893.24        39.47 o                         
  -2   6   9       1252.60       1340.05        29.42 o                         
  -1   6   9       1253.10       1217.43        24.33 o                         
   0   6   9         60.21         42.39         4.90 o                         
   1   6   9        411.05        343.10        13.58 o                         
   2   6   9       1928.20       1947.45        40.03 o                         
   3   6   9      10389.38      10480.84       154.54 o                         
   4   6   9      12377.38      12391.03       150.43 o                         
   5   6   9       7850.83       8115.56       103.51 o                         
   6   6   9       8140.08       8151.35       110.60 o                         
   7   6   9       5258.08       5409.68       117.79 o                         
   8   6   9       3802.44       3774.39        74.00 o                         
   9   6   9       2444.65       2454.09        63.52 o                         
  10   6   9        445.85        451.81        27.73 o                         
  -7   7   9         44.30         32.29         9.03 o                         
  -6   7   9        325.74        317.29        19.20 o                         
  -5   7   9         40.45         26.51         5.85 o                         
  -4   7   9          0.70          1.24         2.87 o                         
  -3   7   9        695.51        772.37        22.47 o                         
  -2   7   9         13.44          7.29         2.43 o                         
  -1   7   9       5012.27       5025.74        75.90 o                         
   0   7   9       3197.40       3233.95        50.91 o                         
   1   7   9       6887.82       6704.04       124.15 o                         
   2   7   9       7606.81       7986.60       131.69 o                         
   3   7   9       9841.33      10123.36       167.44 o                         
   4   7   9       3604.68       3540.16        53.80 o                         
   5   7   9       6934.16       6987.14       108.11 o                         
   6   7   9       1751.83       1778.86        36.92 o                         
   7   7   9       1649.08       1631.46        34.33 o                         
   8   7   9        390.12        427.77        16.26 o                         
   9   7   9          0.97          3.16         3.49 o                         
  10   7   9         76.72         62.40        13.96 o                         
  -7   8   9         28.64         24.93         8.10 o                         
  -6   8   9         82.39         83.61        11.34 o                         
  -5   8   9         37.78         30.18         6.03 o                         
  -4   8   9         53.46         26.98         4.78 o                         
  -3   8   9        103.27        163.75        10.07 o                         
  -2   8   9         88.50        121.12         7.69 o                         
  -1   8   9        895.04        947.12        24.47 o                         
   0   8   9        126.90        177.97         7.37 o                         
   1   8   9       3852.00       3962.61        74.60 o                         
   2   8   9        492.44        483.66        16.35 o                         
   3   8   9        113.04        167.45         9.21 o                         
   4   8   9        378.36        371.61        12.15 o                         
   5   8   9         26.38          8.53         2.54 o                         
   6   8   9         97.34        100.96         8.80 o                         
   7   8   9        471.62        486.31        19.33 o                         
   8   8   9       1183.73       1194.33        33.32 o                         
   9   8   9        951.19        927.33        29.67 o                         
  10   8   9        635.53        653.07        33.86 o                         
  -6   9   9        252.07        299.14        19.97 o                         
  -5   9   9        422.59        371.01        21.60 o                         
  -4   9   9        501.08        473.92        19.21 o                         
  -3   9   9        759.35        846.13        27.41 o                         
  -2   9   9         45.09         16.79         4.66 o                         
  -1   9   9        376.96        353.60        11.61 o                         
   0   9   9        332.62        341.53        11.47 o                         
   1   9   9        672.47        628.39        18.38 o                         
   2   9   9        320.91        402.43        15.48 o                         
   3   9   9         11.41          7.49         2.56 o                         
   4   9   9         85.11         58.25         5.03 o                         
   5   9   9        833.89        912.44        24.37 o                         
   6   9   9        816.11        848.13        30.44 o                         
   7   9   9        796.26        767.00        23.77 o                         
   8   9   9        719.13        770.35        26.39 o                         
   9   9   9        483.14        501.79        22.98 o                         
  -5  10   9        466.06        492.61        27.48 o                         
  -4  10   9          8.72          1.92         4.79 o                         
  -3  10   9          0.02         -2.88         2.88 o                         
  -2  10   9        151.11        161.68        10.83 o                         
  -1  10   9        166.07        162.29         8.43 o                         
   0  10   9        154.47        141.14         7.95 o                         
   1  10   9          2.32          3.31         2.14 o                         
   2  10   9        902.07        941.25        21.28 o                         
   3  10   9         41.93         14.34         2.84 o                         
   4  10   9         19.75         23.13         3.79 o                         
   5  10   9         91.64        110.79         8.36 o                         
   6  10   9        165.25        194.51        11.60 o                         
   7  10   9        402.56        389.31        17.89 o                         
   8  10   9        193.52        197.22        13.83 o                         
   9  10   9        549.66        562.06        25.35 o                         
  10  10   9        350.99        312.93        34.14 o                         
  -5  11   9        618.73        562.86        30.88 o                         
  -4  11   9        696.42        705.38        28.42 o                         
  -3  11   9       1601.81       1687.95        44.57 o                         
  -2  11   9       1913.28       1692.27        40.79 o                         
  -1  11   9       2519.88       2483.90        46.80 o                         
   0  11   9       2067.38       1999.70        43.99 o                         
   1  11   9       2494.48       2327.10        44.81 o                         
   2  11   9        841.07        915.69        25.42 o                         
   3  11   9         48.79         35.01         3.78 o                         
   4  11   9         47.60         16.45         3.53 o                         
   5  11   9         87.58         64.66         9.34 o                         
   6  11   9        132.84        126.64        11.68 o                         
   7  11   9        143.76        129.74        11.44 o                         
   8  11   9        160.05        151.36        15.17 o                         
   9  11   9        246.85        229.20        20.60 o                         
  -4  12   9       2783.78       2708.28        68.38 o                         
  -3  12   9       2116.29       2149.96        58.34 o                         
  -2  12   9       1504.24       1420.48        42.80 o                         
  -1  12   9       1631.42       1497.07        34.51 o                         
   0  12   9        671.81        591.58        18.84 o                         
   1  12   9         95.27         34.05         4.57 o                         
   2  12   9        247.76        310.39        12.94 o                         
   3  12   9         14.71          3.08         2.38 o                         
   4  12   9        190.81        224.48        12.64 o                         
   5  12   9        300.26        322.92        17.69 o                         
   6  12   9        399.80        349.92        19.09 o                         
   7  12   9        282.63        260.10        18.93 o                         
   8  12   9        218.67        126.82        14.50 o                         
   9  12   9         12.00          1.01         7.13 o                         
  -3  13   9         32.08          2.96         6.04 o                         
  -2  13   9        101.13         92.71        11.70 o                         
  -1  13   9         59.13         71.01         7.79 o                         
   0  13   9        624.99        591.40        20.42 o                         
   1  13   9       1044.75       1007.64        31.71 o                         
   2  13   9        978.78       1105.96        29.71 o                         
   3  13   9       1018.46        909.92        29.15 o                         
   4  13   9       2635.54       2499.28        53.81 o                         
   5  13   9       1426.16       1350.37        50.24 o                         
   6  13   9       1059.09       1044.41        33.53 o                         
   7  13   9        340.33        359.94        28.91 o                         
   8  13   9         51.40         25.63        12.91 o                         
  -2  14   9       1294.86       1313.81        50.50 o                         
  -1  14   9       2353.29       2462.25        62.70 o                         
   0  14   9       2660.79       2706.16        56.14 o                         
   1  14   9       2542.29       2417.51        58.85 o                         
   2  14   9       2435.16       2429.47        61.56 o                         
   3  14   9       2343.25       2528.92        55.76 o                         
   4  14   9       1520.01       1444.12        43.60 o                         
   5  14   9        561.36        481.51        23.07 o                         
   6  14   9        386.33        329.37        18.47 o                         
   7  14   9          6.37          5.07         7.20 o                         
   8  14   9         25.18         16.09        10.20 o                         
   0  15   9       1369.04       1541.18        46.20 o                         
   1  15   9        821.88        803.33        47.79 o                         
   2  15   9        825.51        680.35        29.59 o                         
   3  15   9        236.32        254.56        14.68 o                         
   4  15   9         14.28         29.65        12.27 o                         
   5  15   9          5.89          6.53         5.47 o                         
   6  15   9        313.25        296.74        32.39 o                         
   2  16   9        264.65        297.96        20.10 o                         
   3  16   9        861.78        963.15        33.53 o                         
   4  16   9       1210.12       1253.58        61.80 o                         
  -3 -10  10        131.25         58.10        15.95 o                         
  -2 -10  10        152.62        137.41        23.46 o                         
  -1 -10  10        266.98        311.45        32.37 o                         
  -5  -9  10          0.93         -4.07         8.14 o                         
  -4  -9  10         42.80         38.99        10.53 o                         
  -3  -9  10         20.47         -1.67         9.49 o                         
  -2  -9  10         41.44         -0.66         4.79 o                         
  -1  -9  10         13.92          0.31         4.27 o                         
   0  -9  10         14.79          5.67         8.43 o                         
   1  -9  10         12.28         -3.60         5.07 o                         
  -6  -8  10       1208.68       1173.66        61.53 o                         
  -5  -8  10        620.46        515.96        41.31 o                         
  -4  -8  10        749.66        584.24        38.38 o                         
  -3  -8  10        662.58        550.23        28.42 o                         
  -2  -8  10        889.31        640.70        25.44 o                         
  -1  -8  10        817.37        540.45        30.29 o                         
   0  -8  10        216.51        117.64         9.04 o                         
   1  -8  10        392.17        302.61        15.65 o                         
   2  -8  10        213.21        156.12        15.88 o                         
   3  -8  10        129.89         96.94        13.30 o                         
  -7  -7  10       1571.73       1500.93        66.11 o                         
  -6  -7  10       1227.49       1155.41        69.56 o                         
  -5  -7  10        816.98        753.92        35.51 o                         
  -4  -7  10        851.76        769.75        34.78 o                         
  -3  -7  10        681.57        480.79        26.55 o                         
  -2  -7  10        199.69        142.84        13.49 o                         
  -1  -7  10          1.99         10.99         3.51 o                         
   0  -7  10          0.01         -1.13         3.04 o                         
   1  -7  10         94.60        102.16        11.48 o                         
   2  -7  10         76.26         73.38         9.37 o                         
   3  -7  10        260.61        230.09        13.92 o                         
   4  -7  10        248.09        211.41        16.53 o                         
  -8  -6  10         94.87         47.92        34.76 o                         
  -7  -6  10        153.60        115.49        22.93 o                         
  -6  -6  10         25.66         22.38         8.41 o                         
  -5  -6  10          3.04          6.18         5.43 o                         
  -4  -6  10        200.32        241.04        17.56 o                         
  -3  -6  10        561.51        594.01        27.61 o                         
  -2  -6  10       1605.72       1684.04        59.67 o                         
  -1  -6  10       1603.38       1676.26        36.19 o                         
   0  -6  10       2085.15       2093.60        44.35 o                         
   1  -6  10       1670.16       1603.86        34.71 o                         
   2  -6  10       2095.05       1904.67        38.89 o                         
   3  -6  10       1741.29       1695.64        40.42 o                         
   4  -6  10       1204.34       1121.60        36.76 o                         
   5  -6  10        470.16        396.95        31.92 o                         
  -8  -5  10        204.44        327.78        41.63 o                         
  -7  -5  10        721.48        754.24        38.19 o                         
  -6  -5  10       1919.00       2117.71        66.03 o                         
  -5  -5  10       1417.68       1566.28        54.22 o                         
  -4  -5  10       4979.94       4933.57        96.27 o                         
  -3  -5  10       3384.98       1956.06       118.68 o                         
  -2  -5  10       4660.19       4682.70       111.61 o                         
  -1  -5  10       4069.81       3818.79        78.50 o                         
   0  -5  10       3119.90       2945.90        53.15 o                         
   1  -5  10       1690.06       1653.10        35.25 o                         
   2  -5  10       1653.19       1513.12        30.34 o                         
   3  -5  10        444.67        356.60        13.46 o                         
   4  -5  10        193.43        143.80        14.71 o                         
   5  -5  10         13.14          4.38         5.35 o                         
   6  -5  10          3.21         -0.33         6.35 o                         
  -8  -4  10        853.00        902.41        51.47 o                         
  -7  -4  10       1591.34       1639.99        90.91 o                         
  -6  -4  10       1414.10       1458.66        44.66 o                         
  -5  -4  10       4434.94       4452.08        96.12 o                         
  -4  -4  10       1844.10       1865.25        74.56 o                         
  -3  -4  10       1370.08       1395.64        41.80 o                         
  -2  -4  10        791.80        772.94        40.05 o                         
  -1  -4  10        645.66        562.77        25.18 o                         
   0  -4  10        235.07        180.35         8.11 o                         
   1  -4  10         11.92         28.09         3.74 o                         
   2  -4  10        720.84        804.20        21.71 o                         
   3  -4  10        716.83        758.45        27.59 o                         
   4  -4  10       1341.60       1272.21        35.79 o                         
   5  -4  10       1544.11       1635.62        44.11 o                         
   6  -4  10       1138.81       1145.28        36.22 o                         
  -8  -3  10        329.43        320.03        35.96 o                         
  -7  -3  10        566.06        538.78        30.89 o                         
  -6  -3  10        287.31        265.72        20.31 o                         
  -5  -3  10        259.64        256.69        14.65 o                         
  -4  -3  10        344.41        351.49        20.68 o                         
  -3  -3  10        105.11        100.06         8.35 o                         
  -2  -3  10       1044.87       1071.23        27.95 o                         
  -1  -3  10       1746.62       1874.64        39.42 o                         
   0  -3  10       5668.56       5736.56        82.65 o                         
   1  -3  10       5048.06       5422.98        80.88 o                         
   2  -3  10       5206.31       5179.57        74.17 o                         
   3  -3  10       4354.99       4442.82        71.12 o                         
   4  -3  10       4867.99       4848.42       123.46 o                         
   5  -3  10       2516.40       2544.68        58.72 o                         
   6  -3  10       1630.59       1582.98        43.36 o                         
   7  -3  10        509.33        534.68        22.60 o                         
  -9  -2  10         13.20          5.73        27.60 o                         
  -8  -2  10          7.21         10.06         9.79 o                         
  -7  -2  10         12.06         -0.17         7.77 o                         
  -6  -2  10        286.71        246.40        23.81 o                         
  -5  -2  10        951.79        933.05        26.90 o                         
  -4  -2  10       1456.17       1452.92        40.00 o                         
  -3  -2  10       2382.60       2368.41        50.00 o                         
  -2  -2  10       3083.95       3083.16        52.99 o                         
  -1  -2  10       2324.43       2467.34        43.28 o                         
   0  -2  10       6616.93       6539.73        86.95 o                         
   1  -2  10       2772.15       2737.72        44.84 o                         
   2  -2  10       3003.93       3004.36        46.89 o                         
   3  -2  10       1326.47       1350.41        25.94 o                         
   4  -2  10        845.56        880.08        25.83 o                         
   5  -2  10        764.57        738.70        22.35 o                         
   6  -2  10          0.41         -1.55         3.80 o                         
   7  -2  10        171.74        183.17        13.85 o                         
  -9  -1  10         10.60         13.40        14.23 o                         
  -8  -1  10         38.06         40.16         9.10 o                         
  -7  -1  10         88.52         84.39         8.60 o                         
  -6  -1  10         99.89         67.61         8.48 o                         
  -5  -1  10        164.67        206.79        11.70 o                         
  -4  -1  10        115.27         96.38         9.11 o                         
  -3  -1  10       1101.70       1061.34        23.96 o                         
  -2  -1  10        581.23        561.16        14.67 o                         
  -1  -1  10        956.69        905.63        20.15 o                         
   0  -1  10         10.96         12.62         1.74 o                         
   1  -1  10         75.08         69.85         4.91 o                         
   2  -1  10        683.88        603.47        18.18 o                         
   3  -1  10        146.98        136.95         8.72 o                         
   4  -1  10       2614.55       2660.81        45.08 o                         
   5  -1  10       2925.61       3011.82        54.83 o                         
   6  -1  10       3237.72       3163.59        62.49 o                         
   7  -1  10       1418.69       1490.05        37.56 o                         
   8  -1  10       1219.17       1255.12        45.31 o                         
  -9   0  10         69.79         66.73        15.47 o                         
  -8   0  10        169.66        181.96        14.44 o                         
  -7   0  10        133.77        165.36        13.37 o                         
  -6   0  10        279.77        294.70        13.89 o                         
  -5   0  10         25.99         41.43         7.07 o                         
  -4   0  10         93.02        107.44         7.71 o                         
  -3   0  10         31.98         26.00         3.86 o                         
  -2   0  10       1033.23        983.75        21.03 o                         
  -1   0  10        311.64        319.28        10.38 o                         
   0   0  10       2233.95       2159.38        34.99 o                         
   1   0  10       1102.67       1051.05        35.35 o                         
   2   0  10       3297.84       3265.33        61.98 o                         
   3   0  10       2299.77       2216.37        47.00 o                         
   4   0  10       2419.40       2353.98        38.17 o                         
   5   0  10       1886.10       1886.53        35.56 o                         
   6   0  10       1580.97       1640.40        44.48 o                         
   7   0  10       1068.20       1049.87        29.86 o                         
   8   0  10        763.78        766.76        27.65 o                         
  -8   1  10        488.47        545.55        26.72 o                         
  -7   1  10         85.65         95.68        15.88 o                         
  -6   1  10         10.21         17.86         6.57 o                         
  -5   1  10          4.32          0.36         3.54 o                         
  -4   1  10        492.02        506.76        16.62 o                         
  -3   1  10        164.95        164.16         8.57 o                         
  -2   1  10        177.91        186.51         8.48 o                         
  -1   1  10        229.95        284.25         9.11 o                         
   0   1  10        133.51        164.86         6.28 o                         
   1   1  10          0.24          1.48         1.47 o                         
   2   1  10        405.91        384.00        16.24 o                         
   3   1  10        410.52        379.34        14.75 o                         
   4   1  10        215.32        190.49         6.83 o                         
   5   1  10         46.68         42.66         7.42 o                         
   6   1  10        243.20        246.32        11.40 o                         
   7   1  10         17.99         22.53         3.78 o                         
   8   1  10          7.76          2.54         3.95 o                         
   9   1  10        132.67        110.31        14.95 o                         
  -8   2  10        519.81        496.23        33.64 o                         
  -7   2  10        629.20        593.39        24.08 o                         
  -6   2  10       2023.79       1982.04        44.26 o                         
  -5   2  10       2687.49       2885.41        68.26 o                         
  -4   2  10       2224.01       2310.73        44.88 o                         
  -3   2  10       4012.64       3951.78        62.37 o                         
  -2   2  10       3967.83       4318.55        69.67 o                         
  -1   2  10       2745.53       2995.47        46.94 o                         
   0   2  10       1293.35       1394.50        22.72 o                         
   1   2  10         47.19         60.23         3.97 o                         
   2   2  10         97.74        105.57         6.98 o                         
   3   2  10        231.19        234.58        10.12 o                         
   4   2  10          1.55          0.88         1.33 o                         
   5   2  10         29.58         24.38         3.11 o                         
   6   2  10         29.48         26.04         2.83 o                         
   7   2  10         13.75         -2.33         2.36 o                         
   8   2  10        149.59        134.28        10.67 o                         
   9   2  10          5.74         -4.17         5.02 o                         
  -8   3  10       3370.62       3501.67        77.50 o                         
  -7   3  10       2948.38       3087.92        67.03 o                         
  -6   3  10       3814.99       3968.29        67.39 o                         
  -5   3  10       2924.83       3196.60        62.67 o                         
  -4   3  10       2162.06       2300.89        43.45 o                         
  -3   3  10       1937.29       2122.45        43.95 o                         
  -2   3  10          1.96          0.62         1.49 o                         
  -1   3  10        218.41        250.80        10.05 o                         
   0   3  10        978.05        939.09        18.47 o                         
   1   3  10       1125.73       1184.29        21.15 o                         
   2   3  10        811.75        804.84        16.66 o                         
   3   3  10       1594.26       1695.90        29.27 o                         
   4   3  10       1354.10       1459.71        26.49 o                         
   5   3  10        944.74       1009.98        22.31 o                         
   6   3  10          2.82          3.84         1.73 o                         
   7   3  10          0.04          3.60         2.31 o                         
   8   3  10         30.47         16.88         4.38 o                         
   9   3  10         92.13         98.69        15.66 o                         
  -8   4  10        744.45        799.32        31.21 o                         
  -7   4  10        232.35        280.82        15.41 o                         
  -6   4  10         48.67         68.33         8.98 o                         
  -5   4  10        360.38        320.48        15.24 o                         
  -4   4  10        783.33        735.60        20.64 o                         
  -3   4  10       5025.44       4885.20        76.44 o                         
  -2   4  10       5667.33       5666.61        90.26 o                         
  -1   4  10       7434.09       7102.91       116.66 o                         
   0   4  10      10924.62      10771.02       150.11 o                         
   1   4  10       8620.45       8620.98       122.07 o                         
   2   4  10       6908.35       7065.51        83.62 o                         
   3   4  10       4081.92       4222.87        53.03 o                         
   4   4  10        956.79       1027.33        17.44 o                         
   5   4  10        110.28        141.22         5.71 o                         
   6   4  10          0.41          1.74         1.67 o                         
   7   4  10         31.53         25.67         4.04 o                         
   8   4  10        249.74        230.51        14.14 o                         
   9   4  10         86.74         75.72        11.17 o                         
  -8   5  10        466.69        471.70        33.99 o                         
  -7   5  10       1430.00       1485.00        49.12 o                         
  -6   5  10       2519.58       2487.57        58.47 o                         
  -5   5  10       4842.14       4875.47        86.53 o                         
  -4   5  10      10584.59      10581.69       162.23 o                         
  -3   5  10      15854.88      15762.84       248.95 o                         
  -2   5  10       8914.18       8965.80       126.54 o                         
  -1   5  10       8419.36       8485.62       163.42 o                         
   0   5  10       6269.94       6197.55        94.90 o                         
   1   5  10       4018.04       3904.03        59.13 o                         
   2   5  10       1139.24       1249.27        22.81 o                         
   3   5  10         14.51         18.93         2.03 o                         
   4   5  10        648.76        655.15        15.79 o                         
   5   5  10         26.45         25.26         3.08 o                         
   6   5  10        351.35        373.63        11.96 o                         
   7   5  10        623.69        608.63        16.26 o                         
   8   5  10        308.62        307.10        16.94 o                         
   9   5  10        287.71        310.20        19.47 o                         
  10   5  10         30.41         -0.81        15.68 o                         
  -7   6  10       2204.52       2315.93        76.99 o                         
  -6   6  10       3758.32       3848.39        89.25 o                         
  -5   6  10       3299.68       3318.34        64.96 o                         
  -4   6  10       3270.18       3138.93        61.61 o                         
  -3   6  10        249.84        254.69        11.74 o                         
  -2   6  10       1171.23       1106.73        26.01 o                         
  -1   6  10        540.60        577.49        14.90 o                         
   0   6  10         33.48         40.29         5.67 o                         
   1   6  10        458.84        459.30        13.60 o                         
   2   6  10       2242.42       2278.51        42.21 o                         
   3   6  10       2402.80       2402.67        41.43 o                         
   4   6  10        856.87        883.39        18.81 o                         
   5   6  10       3728.56       3749.18        55.44 o                         
   6   6  10       2885.68       3015.27        54.37 o                         
   7   6  10       1486.83       1483.19        29.45 o                         
   8   6  10        777.48        836.09        25.85 o                         
   9   6  10        233.76        236.54        17.02 o                         
  10   6  10         75.02         56.37        10.45 o                         
  -7   7  10        165.97        177.33        27.20 o                         
  -6   7  10        270.24        233.34        17.55 o                         
  -5   7  10          1.09         -1.20         4.00 o                         
  -4   7  10          1.13         -1.36         3.59 o                         
  -3   7  10        810.75        739.48        21.93 o                         
  -2   7  10        321.48        344.36        12.50 o                         
  -1   7  10       6064.50       6027.72        89.06 o                         
   0   7  10       2873.93       2820.57        56.64 o                         
   1   7  10       8492.71       8462.85       139.68 o                         
   2   7  10       7961.65       8083.43       162.39 o                         
   3   7  10       5418.46       5370.24        86.94 o                         
   4   7  10       4809.62       4819.91        69.24 o                         
   5   7  10       3345.64       3385.19        51.64 o                         
   6   7  10       1763.56       1748.85        36.02 o                         
   7   7  10       1221.79       1256.43        28.85 o                         
   8   7  10        329.29        315.42        14.17 o                         
   9   7  10         19.48         10.21         4.62 o                         
  10   7  10        100.16         62.25        17.55 o                         
  -6   8  10        129.54        145.16        17.08 o                         
  -5   8  10        923.08        925.29        31.84 o                         
  -4   8  10        732.79        793.97        26.92 o                         
  -3   8  10       1487.75       1607.57        37.82 o                         
  -2   8  10       5002.99       4639.69        74.19 o                         
  -1   8  10       4169.16       4124.43        71.47 o                         
   0   8  10       4529.58       4478.63        95.12 o                         
   1   8  10       5599.06       5338.59        95.53 o                         
   2   8  10       2250.80       2222.75        47.72 o                         
   3   8  10       4056.93       3926.18       100.13 o                         
   4   8  10       2867.82       2711.54        56.78 o                         
   5   8  10        620.38        707.44        19.60 o                         
   6   8  10        146.32        153.49        10.88 o                         
   7   8  10         23.90         13.62         3.47 o                         
   8   8  10        383.78        389.27        15.82 o                         
   9   8  10        122.65        137.28        10.95 o                         
  10   8  10       1036.60       1054.14        51.73 o                         
  -6   9  10        171.16        213.23        22.29 o                         
  -5   9  10         43.78         37.86        12.26 o                         
  -4   9  10        551.96        537.07        22.03 o                         
  -3   9  10       1192.50       1324.91        31.45 o                         
  -2   9  10       1939.62       1999.78        47.46 o                         
  -1   9  10        634.43        600.42        19.35 o                         
   0   9  10       1792.91       1778.67        33.53 o                         
   1   9  10        274.41        250.26        13.31 o                         
   2   9  10        511.73        500.67        19.23 o                         
   3   9  10          9.16         14.56         3.41 o                         
   4   9  10       1518.33       1544.08        38.59 o                         
   5   9  10       1422.11       1458.99        34.89 o                         
   6   9  10       2627.93       2698.20        62.35 o                         
   7   9  10       3001.51       2984.47        92.47 o                         
   8   9  10       2852.46       2718.54        59.66 o                         
   9   9  10       3321.13       3290.92        87.76 o                         
  10   9  10       2375.04       2463.66       111.64 o                         
  -5  10  10         27.64         30.70         7.36 o                         
  -4  10  10        303.62        239.36        18.52 o                         
  -3  10  10         73.75         41.35         6.36 o                         
  -2  10  10          0.80         -1.16         2.97 o                         
  -1  10  10         17.86         23.80         5.31 o                         
   0  10  10        120.20        118.38         7.08 o                         
   1  10  10        781.55        808.10        23.21 o                         
   2  10  10        648.90        753.43        25.61 o                         
   3  10  10       5886.47       5565.55        95.69 o                         
   4  10  10       3307.54       3078.12        64.65 o                         
   5  10  10       4824.15       4851.99        90.20 o                         
   6  10  10       3624.71       3488.90        65.06 o                         
   7  10  10       4552.39       4553.02        87.65 o                         
   8  10  10       2624.39       2637.12        59.48 o                         
   9  10  10       2362.58       2095.39        79.36 o                         
  -5  11  10        136.80        145.22        15.45 o                         
  -4  11  10         23.68         21.62         6.88 o                         
  -3  11  10          2.02         10.48         5.04 o                         
  -2  11  10          7.12          7.05         4.37 o                         
  -1  11  10        279.23        270.79        11.36 o                         
   0  11  10        607.93        630.37        18.17 o                         
   1  11  10       1124.89       1067.56        26.24 o                         
   2  11  10       2484.31       2562.23        82.56 o                         
   3  11  10       2581.93       2813.61        86.50 o                         
   4  11  10       1047.14        931.56        34.34 o                         
   5  11  10       1831.12       1873.43        45.18 o                         
   6  11  10        600.52        615.20        22.20 o                         
   7  11  10        419.41        363.03        17.54 o                         
   8  11  10         15.50          7.01         4.96 o                         
   9  11  10        198.36        199.17        30.64 o                         
  -4  12  10         81.36         73.92        11.53 o                         
  -3  12  10        196.31        187.54        15.20 o                         
  -2  12  10         12.07         -1.23         4.32 o                         
  -1  12  10          0.01         -2.56         2.56 o                         
   0  12  10        115.13         97.66         8.82 o                         
   1  12  10         54.25         38.98         4.70 o                         
   2  12  10        303.39        225.14         9.81 o                         
   3  12  10         45.01         23.13         3.52 o                         
   4  12  10        213.79        222.74        12.68 o                         
   5  12  10         22.85         41.34         5.65 o                         
   6  12  10        106.16         94.74         9.62 o                         
   7  12  10        482.04        487.78        22.41 o                         
   8  12  10       1127.86       1155.03        45.32 o                         
   9  12  10       1061.39       1057.34        68.83 o                         
  -3  13  10         90.00         96.41        12.40 o                         
  -2  13  10          2.87          5.10         5.52 o                         
  -1  13  10          4.49          1.37         3.39 o                         
   0  13  10        132.35        143.47         9.99 o                         
   1  13  10         12.62         31.75         5.37 o                         
   2  13  10         19.98          5.70         3.33 o                         
   3  13  10         12.79          1.55         2.71 o                         
   4  13  10          8.13         12.21         3.34 o                         
   5  13  10        475.66        477.59        23.46 o                         
   6  13  10        185.72        244.42        18.83 o                         
   7  13  10        673.05        784.37        31.40 o                         
   8  13  10        234.64        295.43        19.64 o                         
  -2  14  10        591.07        563.85        27.20 o                         
  -1  14  10        561.27        560.59        23.21 o                         
   0  14  10        354.85        334.25        15.67 o                         
   1  14  10        404.81        463.91        18.70 o                         
   2  14  10        675.80        805.85        25.13 o                         
   3  14  10        603.29        461.87        21.22 o                         
   4  14  10          6.85          2.52         4.02 o                         
   5  14  10         36.62         36.55         5.24 o                         
   6  14  10          2.91         -1.61         7.61 o                         
   7  14  10          7.08          5.38         6.49 o                         
   0  15  10       1132.76       1152.91        48.98 o                         
   1  15  10       1082.86        980.94        41.80 o                         
   2  15  10        260.64        285.39        16.79 o                         
   3  15  10         65.49         79.12         8.91 o                         
   4  15  10          4.42         32.69        10.95 o                         
   5  15  10         65.13         47.25         9.98 o                         
   6  15  10        101.16         67.70        10.25 o                         
   3  16  10        315.91        278.97        19.29 o                         
   4  16  10        342.14        323.96        25.30 o                         
  -4  -9  11        365.23        470.33        41.56 o                         
  -3  -9  11        293.91        411.02        25.55 o                         
  -2  -9  11        876.40        981.10        38.42 o                         
  -1  -9  11        102.04        167.06        21.40 o                         
   0  -9  11        386.85        536.58        22.15 o                         
  -5  -8  11          6.13         -0.72         7.39 o                         
  -4  -8  11          3.38         -7.61         7.61 o                         
  -3  -8  11         15.11          5.16         5.95 o                         
  -2  -8  11         34.18         -2.02         4.94 o                         
  -1  -8  11          0.77          0.59         4.31 o                         
   0  -8  11         11.26         10.89         4.21 o                         
   1  -8  11         38.06         16.31         7.27 o                         
   2  -8  11          3.25         -5.65         5.65 o                         
  -6  -7  11        604.16        445.89        33.44 o                         
  -5  -7  11        376.03        267.93        25.30 o                         
  -4  -7  11        517.45        372.19        24.71 o                         
  -3  -7  11        208.89        163.44        15.20 o                         
  -2  -7  11        206.32        145.62        12.48 o                         
  -1  -7  11        144.02        127.16        10.83 o                         
   0  -7  11        472.62        511.74        18.70 o                         
   1  -7  11        121.48        140.42         9.29 o                         
   2  -7  11        156.97        214.22        17.28 o                         
   3  -7  11        242.75        324.44        31.12 o                         
  -7  -6  11        847.61        786.58        57.23 o                         
  -6  -6  11         71.03         35.03         9.72 o                         
  -5  -6  11        172.45        134.23        16.55 o                         
  -4  -6  11          0.19         -4.20         4.20 o                         
  -3  -6  11         67.36        102.58        13.26 o                         
  -2  -6  11        128.22         95.08        12.89 o                         
  -1  -6  11          1.97          0.56         3.39 o                         
   0  -6  11        379.65        294.49        15.31 o                         
   1  -6  11        255.15        175.39        10.30 o                         
   2  -6  11        142.28         64.61         7.14 o                         
   3  -6  11         17.48         -3.71         3.71 o                         
   4  -6  11          1.33         20.25         7.18 o                         
  -7  -5  11        384.55        402.55        34.52 o                         
  -6  -5  11        671.56        734.76        35.24 o                         
  -5  -5  11        755.04        738.54        33.71 o                         
  -4  -5  11       3523.32       3461.98       132.71 o                         
  -3  -5  11       1776.84       1703.38        55.25 o                         
  -2  -5  11       2529.46       2449.99        65.53 o                         
  -1  -5  11       2283.14       2075.38        44.26 o                         
   0  -5  11       1986.35       1794.04        43.75 o                         
   1  -5  11       1367.35       1144.08        26.01 o                         
   2  -5  11        401.68        287.28        13.57 o                         
   3  -5  11        134.67        124.45        10.22 o                         
   4  -5  11        188.61        156.71        13.56 o                         
   5  -5  11         75.33         56.18        13.63 o                         
  -8  -4  11       1839.04       1754.34       109.29 o                         
  -7  -4  11       3503.20       3407.45        94.21 o                         
  -6  -4  11       2590.06       2518.81        73.83 o                         
  -5  -4  11       5292.42       5086.04       120.10 o                         
  -4  -4  11       1865.41       1683.07        49.11 o                         
  -3  -4  11       2658.10       2359.95        52.77 o                         
  -2  -4  11       2134.39       1968.54        61.81 o                         
  -1  -4  11        884.49        792.87        24.99 o                         
   0  -4  11         62.40         29.75         4.04 o                         
   1  -4  11         14.18         18.95         3.29 o                         
   2  -4  11          0.37          2.17         2.76 o                         
   3  -4  11         84.34         82.50         6.85 o                         
   4  -4  11        140.52        139.71        10.80 o                         
   5  -4  11        195.62        162.96        12.19 o                         
   6  -4  11        244.76        200.00        19.03 o                         
  -8  -3  11       1097.34       1039.21       141.95 o                         
  -7  -3  11        994.92        965.67        46.69 o                         
  -6  -3  11        672.86        655.20        31.65 o                         
  -5  -3  11        147.92        122.05        11.50 o                         
  -4  -3  11         47.36         49.83        10.11 o                         
  -3  -3  11         33.61         44.11         6.17 o                         
  -2  -3  11       2333.65       2534.63        76.43 o                         
  -1  -3  11       1507.49       1638.98        35.90 o                         
   0  -3  11       2690.46       2885.66        54.22 o                         
   1  -3  11       2263.80       2219.26        39.73 o                         
   2  -3  11       3438.47       3317.94        51.89 o                         
   3  -3  11       2436.04       2438.91        46.83 o                         
   4  -3  11       1285.33       1176.59        32.22 o                         
   5  -3  11        506.21        462.08        19.12 o                         
   6  -3  11        272.16        216.32        14.79 o                         
   7  -3  11         94.52         93.06        25.47 o                         
  -8  -2  11         12.11          1.93        16.52 o                         
  -7  -2  11        198.87        199.94        16.64 o                         
  -6  -2  11       1323.94       1341.68        42.39 o                         
  -5  -2  11       1711.93       1754.40        53.48 o                         
  -4  -2  11       2321.20       2364.85        60.16 o                         
  -3  -2  11       6505.47       6659.63       165.14 o                         
  -2  -2  11      10152.63       9990.23       148.12 o                         
  -1  -2  11       7445.22       7651.44       122.86 o                         
   0  -2  11       4555.88       4589.51        68.39 o                         
   1  -2  11       3844.72       3882.19        70.86 o                         
   2  -2  11       2392.77       2339.49        38.06 o                         
   3  -2  11       1160.08       1121.19        22.46 o                         
   4  -2  11        287.07        259.80        10.92 o                         
   5  -2  11          7.48          5.78         3.70 o                         
   6  -2  11         25.61         20.65         4.20 o                         
   7  -2  11          2.06          7.42         4.41 o                         
  -8  -1  11        567.75        564.34        38.17 o                         
  -7  -1  11       1572.27       1558.17        82.53 o                         
  -6  -1  11       1579.97       1574.28        51.81 o                         
  -5  -1  11       2971.86       3016.35        75.70 o                         
  -4  -1  11       2863.25       2837.92        59.23 o                         
  -3  -1  11       4689.17       4697.21        77.21 o                         
  -2  -1  11         92.21         88.06         5.83 o                         
  -1  -1  11       2140.80       2179.33        38.97 o                         
   0  -1  11        415.48        412.77        16.73 o                         
   1  -1  11        362.82        377.64        11.27 o                         
   2  -1  11          6.09          3.99         2.91 o                         
   3  -1  11        143.48        132.58        10.12 o                         
   4  -1  11        636.42        644.45        18.40 o                         
   5  -1  11        514.59        525.91        20.55 o                         
   6  -1  11        518.43        529.02        21.09 o                         
   7  -1  11       1061.50       1076.69        29.91 o                         
   8  -1  11        759.64        747.38        31.19 o                         
  -8   0  11         29.36         32.27         9.14 o                         
  -7   0  11        158.16        180.28        15.16 o                         
  -6   0  11         50.01         44.89         6.56 o                         
  -5   0  11        247.66        255.02        11.12 o                         
  -4   0  11         29.72         27.08         4.35 o                         
  -3   0  11          8.03          3.16         2.46 o                         
  -2   0  11        137.60        131.68         6.84 o                         
  -1   0  11        186.79        188.11         7.77 o                         
   0   0  11       2836.74       2769.60        47.80 o                         
   1   0  11       1239.38       1202.22        27.13 o                         
   2   0  11       4067.57       3717.75        69.86 o                         
   3   0  11       3911.58       3969.74        74.90 o                         
   4   0  11       4317.05       4278.69        75.93 o                         
   5   0  11       1971.15       2027.80        35.64 o                         
   6   0  11       1878.99       1935.27        42.46 o                         
   7   0  11       1353.36       1420.96        35.71 o                         
   8   0  11       1296.54       1321.86        40.28 o                         
  -8   1  11         10.38         18.45        12.39 o                         
  -7   1  11          0.35          5.06         4.68 o                         
  -6   1  11          9.99          4.00         4.02 o                         
  -5   1  11        106.98        115.71        10.72 o                         
  -4   1  11       1123.11        939.43        26.74 o                         
  -3   1  11        743.54        684.76        20.21 o                         
  -2   1  11        727.56        650.03        17.67 o                         
  -1   1  11       3924.78       3825.45        68.41 o                         
   0   1  11       4331.34       4286.23        58.82 o                         
   1   1  11       4038.42       3919.86        62.35 o                         
   2   1  11       5770.61       5404.57       103.04 o                         
   3   1  11       1764.01       1729.01        43.27 o                         
   4   1  11       3322.10       3495.71        63.25 o                         
   5   1  11       2561.94       2647.77        43.20 o                         
   6   1  11       1495.52       1520.82        36.02 o                         
   7   1  11        408.54        446.89        19.51 o                         
   8   1  11          2.52          8.07         6.18 o                         
  -8   2  11        286.56        336.04        20.08 o                         
  -7   2  11        237.48        253.43        17.91 o                         
  -6   2  11         13.99         12.52         6.08 o                         
  -5   2  11         23.85         19.07         3.93 o                         
  -4   2  11          0.87          2.89         2.17 o                         
  -3   2  11         57.38         61.91         5.07 o                         
  -2   2  11       1873.80       1746.37        32.37 o                         
  -1   2  11       2552.56       2600.02        42.49 o                         
   0   2  11       1794.57       1753.18        27.14 o                         
   1   2  11       3256.81       3181.75        53.08 o                         
   2   2  11        307.71        329.59        13.25 o                         
   3   2  11       2411.07       2506.37        47.17 o                         
   4   2  11         16.96         26.22         5.15 o                         
   5   2  11          2.48          3.09         2.36 o                         
   6   2  11       1061.11        984.74        24.77 o                         
   7   2  11        689.96        654.37        25.06 o                         
   8   2  11       1081.16       1064.48        44.78 o                         
   9   2  11       1062.85       1056.10        36.62 o                         
  -8   3  11        228.13        206.33        23.95 o                         
  -7   3  11        166.27        190.14        14.21 o                         
  -6   3  11        147.08        147.15         7.91 o                         
  -5   3  11         36.98         40.15         6.27 o                         
  -4   3  11          0.70          0.06         3.59 o                         
  -3   3  11        728.89        701.45        20.81 o                         
  -2   3  11        188.24        204.25         8.46 o                         
  -1   3  11        127.79        125.57         6.92 o                         
   0   3  11          4.72          4.99         1.35 o                         
   1   3  11          0.28          0.20         1.20 o                         
   2   3  11        348.47        290.05        10.20 o                         
   3   3  11         37.92         21.59         2.48 o                         
   4   3  11       2481.00       2371.00        37.79 o                         
   5   3  11       2164.78       2133.84        40.08 o                         
   6   3  11       3013.98       3011.89        64.64 o                         
   7   3  11       1492.12       1513.88        36.88 o                         
   8   3  11       2244.47       2224.12        52.69 o                         
   9   3  11       1640.72       1527.04        61.24 o                         
  -8   4  11         63.18         73.00        27.65 o                         
  -7   4  11          0.95         -1.46         5.01 o                         
  -6   4  11         25.90         16.67         6.20 o                         
  -5   4  11        235.22        235.11        12.87 o                         
  -4   4  11        415.99        394.11        16.69 o                         
  -3   4  11         92.54        107.04         7.99 o                         
  -2   4  11        306.93        335.58        12.99 o                         
  -1   4  11         25.17         17.00         2.67 o                         
   0   4  11        165.93        126.91         5.40 o                         
   1   4  11        487.26        468.41        10.04 o                         
   2   4  11        253.37        219.20         7.85 o                         
   3   4  11       1856.44       1769.28        29.87 o                         
   4   4  11       1812.22       1772.99        30.85 o                         
   5   4  11       1129.02       1134.54        25.95 o                         
   6   4  11        504.88        512.10        13.18 o                         
   7   4  11        332.53        359.24        12.36 o                         
   8   4  11        217.26        202.32        13.58 o                         
   9   4  11          8.08          7.14         5.10 o                         
  -7   5  11        346.11        320.47        26.94 o                         
  -6   5  11       1414.93       1331.91        39.12 o                         
  -5   5  11        943.08        988.20        28.83 o                         
  -4   5  11       1145.98       1183.21        30.37 o                         
  -3   5  11        340.78        349.12        13.03 o                         
  -2   5  11        528.00        621.20        18.65 o                         
  -1   5  11        920.44        968.91        22.96 o                         
   0   5  11        609.03        694.86        16.43 o                         
   1   5  11        104.14        145.87         6.68 o                         
   2   5  11          0.38          1.48         1.46 o                         
   3   5  11         19.84         15.58         1.78 o                         
   4   5  11        401.88        436.10        11.19 o                         
   5   5  11          3.48          1.38         1.57 o                         
   6   5  11          0.01         -1.53         1.71 o                         
   7   5  11          4.31         -2.02         2.02 o                         
   8   5  11        379.43        333.28        20.13 o                         
   9   5  11        298.39        293.50        17.77 o                         
  -7   6  11       1375.99       1347.30        52.55 o                         
  -6   6  11       1986.22       1788.88        52.85 o                         
  -5   6  11       1650.67       1625.95        42.62 o                         
  -4   6  11       2547.68       2533.21        51.78 o                         
  -3   6  11       1917.49       1891.34        40.06 o                         
  -2   6  11       2478.99       2552.14        47.73 o                         
  -1   6  11        627.47        591.18        17.23 o                         
   0   6  11         48.75         43.46         5.89 o                         
   1   6  11          0.58          5.33         1.73 o
[truncated: 152,364 more chars]
