# Supplementary material for: Heterocyclic 1,3-diazepine-based thio­nes and selones as versatile halogen-bond acceptors
Source: Acta Crystallogr B Struct Sci Cryst Eng Mater. 2022 Aug 31;78(Pt 5):745–55. doi: 10.1107/S2052520622008150 (PMC9533313; doi:10.1107/S2052520622008150)
Supplement: Supplementary file 27 [file b-78-00745-2SDiazMesSe_TIEsup27.hkl]

data_2SDiazMesSe_TIE                                                            
_shelx_title ' d8-5319_a.res in P-1'                                            
_shelx_refln_list_code          4                                               
_shelx_F_calc_maximum      206.19                                               
_exptl_crystal_F_000       656.00                                               
_reflns_d_resolution_high  0.7448                                               
                                                                                
loop_                                                                           
 _space_group_symop_operation_xyz                                               
 'x, y, z'                                                                      
 '-x, -y, -z'                                                                   
                                                                                
_cell_length_a     7.9777                                                       
_cell_length_b    11.7334                                                       
_cell_length_c    15.0059                                                       
_cell_angle_alpha  67.540                                                       
_cell_angle_beta   82.671                                                       
_cell_angle_gamma  71.632                                                       
                                                                                
_shelx_F_squared_multiplier     1.000                                           
                                                                                
loop_                                                                           
 _refln_index_h                                                                 
 _refln_index_k                                                                 
 _refln_index_l                                                                 
 _refln_F_squared_calc                                                          
 _refln_F_squared_meas                                                          
 _refln_F_squared_sigma                                                         
 _refln_observed_status                                                         
   3   0   0      22139.87      21564.63       233.39 o                         
   4   0   0      13097.25      13173.55       142.56 o                         
   5   0   0       2687.61       2749.13        44.94 o                         
   6   0   0        234.88        281.37        12.44 o                         
   7   0   0       1025.85       1049.14        29.97 o                         
   8   0   0        748.45        727.63        26.51 o                         
   9   0   0        808.67        804.53        43.89 o                         
  10   0   0       1133.85       1168.79        44.50 o                         
  -9   1   0        854.09        896.88        41.80 o                         
  -8   1   0       1618.81       1650.52        55.03 o                         
  -7   1   0       4024.61       4139.69        66.34 o                         
  -6   1   0       5463.57       5561.70        79.20 o                         
  -5   1   0       8946.57       9015.94       106.47 o                         
  -4   1   0      10887.13      11025.42       122.82 o                         
  -3   1   0      14119.93      13421.82       134.40 o                         
  -2   1   0      15703.84      15785.11       153.10 o                         
  -1   1   0      12403.88      12114.94       115.70 o                         
   1   1   0       2060.98       1970.62        24.44 o                         
   2   1   0        398.21        430.51        11.41 o                         
   3   1   0       2792.03       2867.56        40.22 o                         
   4   1   0       1336.64       1373.46        26.02 o                         
   5   1   0       2594.76       2670.45        44.12 o                         
   6   1   0        589.60        577.32        18.82 o                         
   7   1   0        666.24        696.22        21.89 o                         
   8   1   0         53.66         45.69         7.35 o                         
   9   1   0         94.57         70.76        12.35 o                         
  10   1   0         44.56         28.41        11.59 o                         
  -9   2   0        992.34        938.40        49.32 o                         
  -8   2   0       2772.51       2828.35        76.70 o                         
  -7   2   0       3907.24       3807.14        70.53 o                         
  -6   2   0       8809.69       8700.77       112.78 o                         
  -5   2   0       9557.17       9650.52       119.50 o                         
  -4   2   0       7765.76       7616.79        94.62 o                         
  -3   2   0       9660.41       9764.59       118.97 o                         
  -2   2   0       8818.51       8286.46        89.48 o                         
  -1   2   0      18872.84      19122.65       204.17 o                         
   0   2   0         53.54         53.63         2.53 o                         
   1   2   0         60.43         62.64         2.85 o                         
   2   2   0       5002.02       5075.52        53.99 o                         
   3   2   0       1218.50       1386.04        27.78 o                         
   4   2   0         10.10          6.57         2.53 o                         
   5   2   0         53.37         49.92         5.69 o                         
   6   2   0        111.96         81.43         7.25 o                         
   7   2   0        344.25        351.43        15.57 o                         
   8   2   0        417.99        439.34        19.65 o                         
   9   2   0        145.92        136.88        12.68 o                         
  10   2   0         25.83         25.15         8.37 o                         
  -9   3   0       1518.71       1451.20        94.10 o                         
  -8   3   0        694.42        692.57        38.52 o                         
  -7   3   0       1089.59       1149.88        36.04 o                         
  -6   3   0        193.03        176.55        14.96 o                         
  -5   3   0          7.30          1.49         2.83 o                         
  -4   3   0         75.02         65.48         6.31 o                         
  -3   3   0        805.96        766.26        19.51 o                         
  -2   3   0       1765.23       1967.13        30.22 o                         
  -1   3   0       2601.79       2502.19        29.76 o                         
   0   3   0       3207.77       3351.81        36.29 o                         
   1   3   0       2358.00       2477.75        27.11 o                         
   2   3   0        844.39        852.48        14.95 o                         
   3   3   0        211.21        211.55         7.76 o                         
   4   3   0        434.28        488.18        13.75 o                         
   5   3   0       1871.96       1870.65        41.18 o                         
   6   3   0       1552.03       1539.70        34.65 o                         
   7   3   0       1308.21       1383.90        29.81 o                         
   8   3   0        717.52        721.74        24.03 o                         
   9   3   0        338.45        313.13        15.54 o                         
  10   3   0        300.23        288.88        21.79 o                         
  -8   4   0        135.46        114.98        17.78 o                         
  -7   4   0          0.61         -6.41         4.27 o                         
  -6   4   0          1.60          8.67         5.54 o                         
  -5   4   0        173.87        179.79        12.82 o                         
  -4   4   0       1332.08       1403.22        27.00 o                         
  -3   4   0       3665.40       3770.92        54.25 o                         
  -2   4   0       8411.07       8288.41        94.37 o                         
  -1   4   0      15456.72      15010.45       142.31 o                         
   0   4   0      13479.78      13973.58       132.01 o                         
   1   4   0      19371.19      19355.41       178.95 o                         
   2   4   0      25113.95      25920.73       248.02 o                         
   3   4   0      17454.27      17667.61       195.49 o                         
   4   4   0       5233.56       5110.53        68.98 o                         
   5   4   0       1225.41       1234.88        23.01 o                         
   6   4   0        317.25        309.63        11.14 o                         
   7   4   0        364.20        388.71        15.65 o                         
   8   4   0       1967.89       1955.58        42.89 o                         
   9   4   0       3536.30       3557.94        66.97 o                         
  10   4   0       3121.13       3161.39        70.32 o                         
  -8   5   0        541.23        568.73        36.68 o                         
  -7   5   0        747.98        738.59        38.92 o                         
  -6   5   0        964.81       1054.33        40.15 o                         
  -5   5   0       1912.48       1930.77        47.86 o                         
  -4   5   0       2529.61       2537.40        41.71 o                         
  -3   5   0       3530.03       3580.18        51.26 o                         
  -2   5   0       1177.67       1142.10        23.99 o                         
  -1   5   0        504.71        420.56        10.82 o                         
   0   5   0        245.67        215.50         7.54 o                         
   1   5   0        488.95        498.75        11.28 o                         
   2   5   0       1105.52       1226.40        19.59 o                         
   3   5   0       1855.55       1957.13        29.55 o                         
   4   5   0       3441.15       3420.12        74.73 o                         
   5   5   0       4158.31       4204.05        61.78 o                         
   6   5   0       5570.53       5733.54        80.80 o                         
   7   5   0       3650.52       3696.17        52.94 o                         
   8   5   0       3735.59       3728.41        63.62 o                         
   9   5   0       1554.89       1510.54        36.16 o                         
  10   5   0        896.67        875.74        40.07 o                         
  -7   6   0       2094.10       2191.58        85.08 o                         
  -6   6   0       3403.48       3630.11        94.05 o                         
  -5   6   0       4803.29       4879.76        89.37 o                         
  -4   6   0       4047.79       3890.97        58.20 o                         
  -3   6   0       4532.27       4316.87        61.29 o                         
  -2   6   0       4779.14       4784.73        67.62 o                         
  -1   6   0       1108.93       1132.66        20.28 o                         
   0   6   0         60.49         37.38         3.91 o                         
   1   6   0        406.15        378.61        10.59 o                         
   2   6   0       2240.24       2411.20        33.35 o                         
   3   6   0       5686.14       5832.54        62.11 o                         
   4   6   0       6800.40       6813.49       114.45 o                         
   5   6   0       7677.76       7263.64       102.36 o                         
   6   6   0       7144.98       6932.78        94.83 o                         
   7   6   0       4589.42       4624.11        81.67 o                         
   8   6   0       3576.03       3546.09        86.02 o                         
   9   6   0       1178.16       1188.84        43.75 o                         
  10   6   0        636.33        603.29        49.16 o                         
  -7   7   0        782.42        800.38        45.62 o                         
  -6   7   0        107.09         84.97        14.42 o                         
  -5   7   0         15.90         10.57         5.66 o                         
  -4   7   0        391.89        433.72        22.51 o                         
  -3   7   0       3001.93       3155.69        52.85 o                         
  -2   7   0       9396.74       9483.93       119.99 o                         
  -1   7   0       8902.53       8462.11       124.55 o                         
   0   7   0      11024.59      10836.70       117.57 o                         
   1   7   0      13272.63      12996.17       223.91 o                         
   2   7   0      17249.07      16579.01       324.58 o                         
   3   7   0      11007.99      10857.78       106.96 o                         
   4   7   0       6049.27       5892.29        73.08 o                         
   5   7   0       3068.53       3046.68        51.57 o                         
   6   7   0        771.36        749.09        21.99 o                         
   7   7   0        362.75        321.38        19.34 o                         
   8   7   0        149.66        124.90        15.74 o                         
   9   7   0        352.43        368.20        37.57 o                         
  10   7   0        397.66        459.78        44.00 o                         
  -6   8   0        322.95        246.73        22.44 o                         
  -5   8   0       1000.90        933.50        34.42 o                         
  -4   8   0        966.87        904.04        32.79 o                         
  -3   8   0        752.62        721.77        23.48 o                         
  -2   8   0        849.17        811.58        23.74 o                         
  -1   8   0        472.91        426.03        14.90 o                         
   0   8   0       1672.67       1526.14        29.24 o                         
   1   8   0         23.46         32.41         4.14 o                         
   2   8   0        125.00        173.11         8.90 o                         
   3   8   0        148.58        165.99         8.75 o                         
   4   8   0          5.86         10.90         3.11 o                         
   5   8   0        449.75        458.70        15.72 o                         
   6   8   0          6.58          2.20         3.69 o                         
   7   8   0         63.75         55.98        11.38 o                         
   8   8   0        124.59        106.26        14.63 o                         
   9   8   0        370.92        257.40        54.10 o                         
  10   8   0        493.11        543.08        48.67 o                         
  -6   9   0        328.72        269.78        53.72 o                         
  -5   9   0        784.04        752.50        32.23 o                         
  -4   9   0        974.48        862.85        27.45 o                         
  -3   9   0       1677.34       1674.49        38.12 o                         
  -2   9   0        429.08        397.08        19.22 o                         
  -1   9   0       1263.77       1271.87        26.12 o                         
   0   9   0         11.97          8.48         3.12 o                         
   1   9   0       2325.37       2356.42        37.90 o                         
   2   9   0        867.13        935.84        20.98 o                         
   3   9   0        273.41        279.83        12.07 o                         
   4   9   0        368.97        353.33        14.59 o                         
   5   9   0       1253.72       1335.78        31.25 o                         
   6   9   0        804.52        814.01        27.95 o                         
   7   9   0        752.82        626.49        31.98 o                         
   8   9   0        429.77        421.95        31.14 o                         
   9   9   0        284.28        315.06        44.99 o                         
  -5  10   0        152.97        204.17        20.04 o                         
  -4  10   0        527.31        541.87        27.26 o                         
  -3  10   0        350.42        367.37        21.00 o                         
  -2  10   0        275.76        320.23        22.10 o                         
  -1  10   0        259.26        221.59        10.98 o                         
   0  10   0        107.44        104.91         8.21 o                         
   1  10   0          6.12         -0.80         3.19 o                         
   2  10   0         15.78         27.92         5.40 o                         
   3  10   0       3080.65       3130.25        49.90 o                         
   4  10   0       1378.70       1352.90        31.04 o                         
   5  10   0       3154.90       3304.36        68.59 o                         
   6  10   0       2640.54       2561.30        65.00 o                         
   7  10   0       4034.24       4028.25        95.66 o                         
   8  10   0       2557.45       2558.76        73.71 o                         
   9  10   0       2433.26       2305.78        97.83 o                         
  -4  11   0        409.57        475.65        28.36 o                         
  -3  11   0        709.56        744.98        28.49 o                         
  -2  11   0       1384.28       1412.80        39.37 o                         
  -1  11   0       3734.63       4026.66        70.30 o                         
   0  11   0       6870.70       7070.11        92.64 o                         
   1  11   0       7018.04       7219.64        92.92 o                         
   2  11   0       8950.36       9158.44       111.72 o                         
   3  11   0       5437.90       5433.22        71.72 o                         
   4  11   0       6189.31       6199.61        87.85 o                         
   5  11   0       3716.73       3572.34        93.38 o                         
   6  11   0       1012.80        905.93        42.64 o                         
   7  11   0        131.93        107.48        16.95 o                         
   8  11   0         32.16         52.82        10.52 o                         
  -3  12   0       1348.27       1266.20        42.00 o                         
  -2  12   0       1870.33       1791.08        51.06 o                         
  -1  12   0       1336.52       1436.91        49.78 o                         
   0  12   0       1346.04       1204.48        32.76 o                         
   1  12   0       1123.85       1169.26        32.58 o                         
   2  12   0        689.01        616.90        22.08 o                         
   3  12   0        131.08         97.51        10.00 o                         
   4  12   0          0.62         -4.16         3.98 o                         
   5  12   0        265.27        313.89        19.79 o                         
   6  12   0         55.33         60.43        10.20 o                         
   7  12   0        392.61        346.42        33.25 o                         
   8  12   0        441.39        449.57        29.34 o                         
  -1  13   0       1257.99       1156.43        46.30 o                         
   0  13   0       1044.08        981.10        36.15 o                         
   1  13   0        136.97        102.58        15.63 o                         
   2  13   0         10.35          4.80         6.21 o                         
   3  13   0         55.69         77.01        10.30 o                         
   4  13   0        219.41        222.42        16.52 o                         
   5  13   0        520.00        558.39        25.81 o                         
   6  13   0       1128.27       1144.41        41.01 o                         
   7  13   0        625.43        611.92        32.58 o                         
   1  14   0        477.38        465.91        27.45 o                         
   2  14   0        736.24        818.55        35.29 o                         
   3  14   0        404.20        394.46        26.90 o                         
   4  14   0        266.31        247.46        19.96 o                         
   5  14   0         20.70         11.41        10.43 o                         
  -4 -14   1       1576.33       1616.85        50.19 o                         
  -3 -14   1       1144.14       1234.25        43.23 o                         
  -2 -14   1        303.78        339.53        28.64 o                         
  -6 -13   1         73.25         42.94        13.92 o                         
  -5 -13   1        158.35        113.75        12.28 o                         
  -4 -13   1        364.50        390.45        23.81 o                         
  -3 -13   1        259.84        184.72        17.91 o                         
  -2 -13   1        209.49        196.70        18.24 o                         
  -1 -13   1        182.15        182.25        18.60 o                         
   0 -13   1         56.15         30.34         8.77 o                         
   1 -13   1         32.58         21.14         9.20 o                         
  -7 -12   1          2.40         15.22        10.33 o                         
  -6 -12   1        185.69        183.02        18.38 o                         
  -5 -12   1        170.62        171.38        18.18 o                         
  -4 -12   1        332.76        298.02        18.29 o                         
  -3 -12   1        290.13        371.33        20.40 o                         
  -2 -12   1        950.24        945.89        33.69 o                         
  -1 -12   1       1333.42       1317.09        37.76 o                         
   0 -12   1       1785.29       1816.05        46.21 o                         
   1 -12   1       1550.41       1508.21        33.89 o                         
   2 -12   1       1557.84       1668.21        75.07 o                         
  -8 -11   1        276.68        252.00        25.15 o                         
  -7 -11   1         35.78         32.88        12.51 o                         
  -6 -11   1         31.43         53.44         9.38 o                         
  -5 -11   1        131.50        101.10        12.37 o                         
  -4 -11   1       1346.61       1354.50        32.12 o                         
  -3 -11   1       2236.54       2268.96        40.42 o                         
  -2 -11   1       3515.89       3451.76        55.53 o                         
  -1 -11   1       2921.35       2968.50        51.08 o                         
   0 -11   1       3413.69       3487.46        76.59 o                         
   1 -11   1       3293.35       3183.66        51.77 o                         
   2 -11   1       2594.09       2736.24        63.23 o                         
   3 -11   1        667.15        633.39        40.96 o                         
   4 -11   1        454.80        437.04        29.89 o                         
  -9 -10   1        873.34        875.11        48.52 o                         
  -8 -10   1       2969.99       3035.92        80.57 o                         
  -7 -10   1       5531.74       5499.51        95.86 o                         
  -6 -10   1       7711.12       7748.38       155.34 o                         
  -5 -10   1      10713.58      10357.52       149.49 o                         
  -4 -10   1       6548.73       6843.40        92.59 o                         
  -3 -10   1       9780.15      10064.93       113.03 o                         
  -2 -10   1       4698.32       4686.43        65.95 o                         
  -1 -10   1       3615.54       3986.80        59.27 o                         
   0 -10   1        445.57        473.25        16.83 o                         
   1 -10   1          0.29         -4.73         3.26 o                         
   2 -10   1        589.50        562.95        23.72 o                         
   3 -10   1        507.06        498.28        22.48 o                         
   4 -10   1       2110.74       2038.78        50.41 o                         
   5 -10   1       1880.69       1843.87        92.27 o                         
  -9  -9   1       1905.80       1915.67        62.96 o                         
  -8  -9   1       1359.18       1326.29        49.48 o                         
  -7  -9   1       1347.96       1377.36        47.48 o                         
  -6  -9   1        906.80        919.31        30.50 o                         
  -5  -9   1        310.59        271.71        15.02 o                         
  -4  -9   1        290.05        318.26        12.89 o                         
  -3  -9   1        329.27        338.75        14.02 o                         
  -2  -9   1       1783.77       1844.11        32.90 o                         
  -1  -9   1        756.44        743.26        20.33 o                         
   0  -9   1       2496.33       2536.50        38.86 o                         
   1  -9   1        793.07        829.62        22.38 o                         
   2  -9   1       1495.34       1540.73        37.36 o                         
   3  -9   1        873.31        931.62        28.41 o                         
   4  -9   1        273.23        265.37        14.60 o                         
   5  -9   1         31.28         14.08         8.45 o                         
 -10  -8   1       1218.20       1140.50        57.96 o                         
  -9  -8   1       1861.71       1942.51        62.91 o                         
  -8  -8   1       2370.93       2257.52        68.77 o                         
  -7  -8   1       1506.12       1554.48        46.47 o                         
  -6  -8   1        686.20        650.45        27.34 o                         
  -5  -8   1        192.14        204.73        11.95 o                         
  -4  -8   1         68.49         55.43         4.98 o                         
  -3  -8   1          2.43          0.93         2.48 o                         
  -2  -8   1        194.14        182.07         8.85 o                         
  -1  -8   1       2656.40       2877.72        44.99 o                         
   0  -8   1        212.37        223.17        10.39 o                         
   1  -8   1        584.18        578.84        16.23 o                         
   2  -8   1        289.86        308.01        14.92 o                         
   3  -8   1        132.89        155.93        11.36 o                         
   4  -8   1        203.81        177.01        13.78 o                         
   5  -8   1        212.93        253.06        21.14 o                         
   6  -8   1          7.43         -6.29         7.93 o                         
 -10  -7   1         75.98         48.16        13.90 o                         
  -9  -7   1        586.19        547.08        32.52 o                         
  -8  -7   1       1399.53       1344.60        45.71 o                         
  -7  -7   1       2360.98       2446.17        64.69 o                         
  -6  -7   1       2031.30       2109.20        47.83 o                         
  -5  -7   1       2531.82       2557.50        48.23 o                         
  -4  -7   1        938.03       1016.98        20.93 o                         
  -3  -7   1       2596.19       2746.91        41.34 o                         
  -2  -7   1          3.34          5.01         2.42 o                         
  -1  -7   1        480.58        460.47        13.90 o                         
   0  -7   1       1017.55        981.29        20.41 o                         
   1  -7   1        395.23        431.96        13.14 o                         
   2  -7   1       1518.12       1453.72        24.05 o                         
   3  -7   1        793.60        770.04        20.92 o                         
   4  -7   1        912.98        945.54        35.56 o                         
   5  -7   1        139.33        107.01        12.65 o                         
   6  -7   1          3.57         -7.83         6.66 o                         
   7  -7   1        163.63        180.42        25.46 o                         
 -10  -6   1         73.53         62.29        14.51 o                         
  -9  -6   1        287.04        266.46        24.67 o                         
  -8  -6   1        775.72        800.48        35.86 o                         
  -7  -6   1       1031.54       1012.18        32.59 o                         
  -6  -6   1       2503.30       2485.13        52.08 o                         
  -5  -6   1       3590.41       3591.76        77.40 o                         
  -4  -6   1       5209.88       5027.23        76.48 o                         
  -3  -6   1       3671.62       3652.21        43.99 o                         
  -2  -6   1       4228.37       4188.10        53.55 o                         
  -1  -6   1       1780.45       1972.26        27.44 o                         
   0  -6   1        864.88        902.22        20.27 o                         
   1  -6   1          5.36          4.53         2.61 o                         
   2  -6   1       1585.49       1515.49        23.67 o                         
   3  -6   1       5632.96       5501.01        81.18 o                         
   4  -6   1       4850.66       4833.88        77.47 o                         
   5  -6   1       6310.78       5920.86       106.35 o                         
   6  -6   1       5859.52       5876.60       118.54 o                         
   7  -6   1       4741.60       4739.14       106.42 o                         
 -10  -5   1        371.64        381.92        21.32 o                         
  -9  -5   1        162.83        143.83        11.24 o                         
  -8  -5   1        313.00        310.22        13.81 o                         
  -7  -5   1        304.46        285.93        13.20 o                         
  -6  -5   1        248.43        236.28        11.56 o                         
  -5  -5   1         36.95         40.92         6.20 o                         
  -4  -5   1        318.16        291.28        11.32 o                         
  -3  -5   1       1037.18        951.79        16.49 o                         
  -2  -5   1       3686.05       3794.82        43.15 o                         
  -1  -5   1       3542.51       3227.13        38.11 o                         
   0  -5   1      11404.82      11450.92       113.39 o                         
   1  -5   1      15204.65      15087.62       188.49 o                         
   2  -5   1       8297.23       8179.05        89.57 o                         
   3  -5   1       7403.23       7145.57        83.64 o                         
   4  -5   1       5012.96       4985.55        74.95 o                         
   5  -5   1       3805.99       3829.75        75.88 o                         
   6  -5   1       1460.07       1475.81        48.16 o                         
   7  -5   1        278.34        243.33        21.50 o                         
   8  -5   1         22.10          8.76        13.91 o                         
 -10  -4   1       1277.61       1264.50        40.41 o                         
  -9  -4   1       1253.28       1275.67        35.76 o                         
  -8  -4   1       1393.42       1382.59        35.92 o                         
  -7  -4   1       1687.27       1679.44        34.97 o                         
  -6  -4   1        512.03        524.87        17.82 o                         
  -5  -4   1         37.09         55.71         9.81 o                         
  -4  -4   1        755.32        683.04        21.10 o                         
  -3  -4   1       1298.99       1269.28        20.76 o                         
  -2  -4   1       5005.02       4716.13        51.59 o                         
  -1  -4   1      15574.08      15213.80       152.76 o                         
   0  -4   1      22867.77      22288.01       304.62 o                         
   1  -4   1      22564.94      22813.85       221.08 o                         
   2  -4   1      22120.76      21985.00       325.42 o                         
   3  -4   1      12301.10      11777.46       191.35 o                         
   4  -4   1       8504.46       8535.41       111.24 o                         
   5  -4   1       4227.03       4265.22        74.48 o                         
   6  -4   1       1208.52       1165.66        37.83 o                         
   7  -4   1        379.58        344.03        26.22 o                         
   8  -4   1         18.71         22.47        12.26 o                         
 -10  -3   1        360.08        320.61        20.03 o                         
  -9  -3   1       1096.57       1106.94        38.39 o                         
  -8  -3   1       3591.77       3563.38        68.93 o                         
  -7  -3   1       7608.50       7719.03       106.77 o                         
  -6  -3   1      12114.83      12159.07       140.55 o                         
  -5  -3   1      18705.56      18533.71       209.86 o                         
  -4  -3   1      28230.64      27931.90       403.28 o                         
  -3  -3   1      27509.30      26692.00       255.25 o                         
  -2  -3   1      16382.66      16333.88       156.71 o                         
  -1  -3   1      23270.74      22468.55       404.63 o                         
   0  -3   1      15388.19      15374.34       205.03 o                         
   1  -3   1       1085.05       1056.89        16.86 o                         
   2  -3   1        368.23        403.98         9.53 o                         
   3  -3   1       1340.91       1448.27        29.76 o                         
   4  -3   1        906.00        852.50        20.24 o                         
   5  -3   1       1952.10       1937.55        41.12 o                         
   6  -3   1       1612.79       1661.31        42.07 o                         
   7  -3   1       1603.24       1693.46        48.35 o                         
   8  -3   1        518.89        456.11        28.48 o                         
   9  -3   1        136.74        171.97        27.25 o                         
 -10  -2   1        488.05        527.85        27.56 o                         
  -9  -2   1        511.78        541.42        22.80 o                         
  -8  -2   1        751.55        812.31        33.25 o                         
  -7  -2   1        895.20        899.44        25.01 o                         
  -6  -2   1       2127.03       2073.36        38.67 o                         
  -5  -2   1        461.90        498.19        14.73 o                         
  -4  -2   1        333.97        321.32        10.11 o                         
  -3  -2   1        536.31        518.91        15.62 o                         
  -2  -2   1       2225.56       2308.40        27.05 o                         
  -1  -2   1       9186.67       9197.66        90.47 o                         
   0  -2   1        567.13        632.91        12.36 o                         
   1  -2   1         49.59         27.98         2.15 o                         
   2  -2   1         55.72         83.97         4.34 o                         
   3  -2   1       2436.73       2565.75        38.16 o                         
   4  -2   1        348.61        305.76        11.70 o                         
   5  -2   1       1055.90       1081.75        25.60 o                         
   6  -2   1        925.33        906.56        27.73 o                         
   7  -2   1       2108.33       2065.16        56.83 o                         
   8  -2   1       2560.90       2570.18        65.90 o                         
   9  -2   1       1177.85       1081.52        42.66 o                         
 -10  -1   1       1623.35       1633.71        53.12 o                         
  -9  -1   1       1638.94       1687.30        44.72 o                         
  -8  -1   1       1430.96       1448.52        36.79 o                         
  -7  -1   1       1441.27       1405.25        34.46 o                         
  -6  -1   1       2468.15       2434.65        43.67 o                         
  -5  -1   1       1827.90       1791.74        35.12 o                         
  -4  -1   1       2479.55       2503.32        38.90 o                         
  -3  -1   1        472.14        417.72        10.71 o                         
  -2  -1   1       7097.36       7317.36        83.15 o                         
  -1  -1   1       3530.52       3541.67        40.50 o                         
   0  -1   1       3054.47       2944.09        32.15 o                         
   1  -1   1        989.43       1058.40        19.12 o                         
   2  -1   1        985.52        961.50        18.21 o                         
   3  -1   1        801.68        872.51        19.61 o                         
   4  -1   1       2399.78       2443.81        40.24 o                         
   5  -1   1       1326.83       1415.04        27.42 o                         
   6  -1   1        168.66        171.76        12.18 o                         
   7  -1   1        371.23        372.53        20.21 o                         
   8  -1   1         12.56         11.00         6.29 o                         
   9  -1   1         25.22         24.70         9.23 o                         
 -10   0   1        103.21         81.30        19.56 o                         
  -9   0   1        332.46        369.04        21.90 o                         
  -8   0   1        278.63        282.00        18.50 o                         
  -7   0   1        195.35        185.58        11.70 o                         
  -6   0   1       1198.83       1199.51        28.33 o                         
  -5   0   1        127.68        160.81         9.16 o                         
  -4   0   1         35.92         24.28         3.49 o                         
  -3   0   1       2212.90       2226.29        33.32 o                         
  -2   0   1      12303.80      12301.19       126.92 o                         
  -1   0   1        114.81        126.45         3.99 o                         
   2   0   1      27739.37      26944.95       569.59 o                         
   3   0   1      11173.59      11339.74       114.35 o                         
   4   0   1      13103.62      13529.09       147.36 o                         
   5   0   1       2469.39       2359.04        38.11 o                         
   6   0   1       6525.19       6568.41        90.42 o                         
   7   0   1        776.21        748.81        27.61 o                         
   8   0   1         83.31         58.29        11.55 o                         
   9   0   1        389.37        383.07        24.23 o                         
  10   0   1        555.72        560.02        33.39 o                         
  -9   1   1        233.66        259.61        23.20 o                         
  -8   1   1       1716.67       1735.82        47.49 o                         
  -7   1   1       4318.42       4411.38        69.11 o                         
  -6   1   1      10180.23      10540.88       125.59 o                         
  -5   1   1      13387.09      13471.78       159.26 o                         
  -4   1   1      30200.03      29708.21       343.59 o                         
  -3   1   1      22798.58      23159.56       258.87 o                         
   1   1   1        904.20        876.59        15.95 o                         
   2   1   1       3307.35       3434.03        42.92 o                         
   3   1   1       2215.80       2244.38        49.59 o                         
   4   1   1       4242.23       4066.04        55.75 o                         
   5   1   1       7866.52       7768.84       118.85 o                         
   6   1   1      10891.69      10926.91       128.61 o                         
   7   1   1       9068.60       9068.30       119.05 o                         
   8   1   1       7261.53       7404.07       121.38 o                         
   9   1   1       4650.77       4871.87       111.01 o                         
  10   1   1       2524.44       2530.53        69.48 o                         
  -9   2   1       1080.40        940.59        84.34 o                         
  -8   2   1       1673.15       1683.99        41.65 o                         
  -7   2   1       1904.87       1881.32        42.93 o                         
  -6   2   1       2400.73       2465.53        44.51 o                         
  -5   2   1       4376.30       4540.55        62.47 o                         
  -4   2   1       2390.48       2221.19        33.48 o                         
  -3   2   1       3060.92       3253.23        46.01 o                         
  -2   2   1        111.10         90.84         4.56 o                         
  -1   2   1        593.38        735.63        14.70 o                         
   0   2   1        442.21        430.45         7.09 o                         
   1   2   1       1412.02       1602.70        19.28 o                         
   2   2   1      11097.99      11493.89       125.85 o                         
   3   2   1       2455.85       2316.60        34.56 o                         
   4   2   1       5664.29       5456.04        71.13 o                         
   5   2   1       1653.05       1666.14        35.75 o                         
   6   2   1       1444.31       1447.80        30.02 o                         
   7   2   1       1558.38       1578.18        33.10 o                         
   8   2   1       1115.57       1066.64        32.00 o                         
   9   2   1          9.00          8.58         5.96 o                         
  10   2   1          3.86         11.53         7.69 o                         
  -9   3   1       3387.62       3625.76       119.19 o                         
  -8   3   1       4337.53       4419.81       105.07 o                         
  -7   3   1       4314.75       4256.84        83.86 o                         
  -6   3   1       3351.54       3328.61        54.53 o                         
  -5   3   1       2675.99       2572.18        41.58 o                         
  -4   3   1        214.87        189.02         9.71 o                         
  -3   3   1        106.98         80.88         7.14 o                         
  -2   3   1       9532.19       9712.98       106.72 o                         
  -1   3   1       4582.40       4762.97        55.50 o                         
   0   3   1      14278.99      14041.84       138.41 o                         
   1   3   1      13539.12      13286.95       122.57 o                         
   2   3   1      15273.01      14848.14       293.93 o                         
   3   3   1       4949.39       4788.89        56.73 o                         
   4   3   1      11929.66      11756.41       137.22 o                         
   5   3   1       3628.30       3390.83        53.25 o                         
   6   3   1       2826.99       2743.99        52.35 o                         
   7   3   1       1049.39       1060.98        26.52 o                         
   8   3   1        426.11        378.04        17.62 o                         
   9   3   1        213.52        200.59        20.79 o                         
  10   3   1         26.81         18.55         8.32 o                         
  -8   4   1        361.00        305.11        41.85 o                         
  -7   4   1        725.20        788.67        34.35 o                         
  -6   4   1       2319.45       2281.36        53.08 o                         
  -5   4   1       4344.42       4512.84        68.86 o                         
  -4   4   1       6193.60       6079.21        84.49 o                         
  -3   4   1       8237.79       8545.00       114.12 o                         
  -2   4   1       4176.80       3729.49        49.78 o                         
  -1   4   1       4072.05       3923.32        51.72 o                         
   0   4   1       1268.31       1109.35        16.18 o                         
   1   4   1        209.36        199.90         5.86 o                         
   2   4   1         78.43         66.27         3.34 o                         
   3   4   1        503.49        582.15        14.73 o                         
   4   4   1       3247.27       3538.75        54.29 o                         
   5   4   1       1322.15       1398.45        26.05 o                         
   6   4   1        951.58        939.33        25.45 o                         
   7   4   1        812.88        801.49        23.57 o                         
   8   4   1        506.56        480.37        17.79 o                         
   9   4   1        208.91        198.20        12.72 o                         
  10   4   1          9.33         14.81         8.99 o                         
  -8   5   1         35.30         -1.49        11.62 o                         
  -7   5   1          1.56          3.73        10.73 o                         
  -6   5   1         30.52         26.82        14.52 o                         
  -5   5   1        232.51        273.55        12.59 o                         
  -4   5   1        320.58        364.65        16.49 o                         
  -3   5   1        390.60        459.38        17.18 o                         
  -2   5   1       1711.86       1891.21        30.78 o                         
  -1   5   1       1998.45       2334.98        30.31 o                         
   0   5   1       1557.74       1729.40        23.58 o                         
   1   5   1        141.66        155.75         6.79 o                         
   2   5   1         10.60          6.76         1.76 o                         
   3   5   1       2000.92       2121.99        31.81 o                         
   4   5   1       4108.49       4439.70        59.02 o                         
   5   5   1       5728.97       5946.28        80.90 o                         
   6   5   1       9748.69       9961.14       108.86 o                         
   7   5   1       7425.27       7823.67        87.83 o                         
   8   5   1       5686.56       5700.25        66.61 o                         
   9   5   1       4727.64       4779.27        82.44 o                         
  10   5   1       3077.98       3101.49        71.74 o                         
  -8   6   1         25.06          1.49        13.34 o                         
  -7   6   1         27.32         10.95        10.59 o                         
  -6   6   1          2.70         -4.60         6.26 o                         
  -5   6   1          7.70         11.58         4.98 o                         
  -4   6   1         34.40         25.23         4.18 o                         
  -3   6   1         42.29         47.23         5.26 o                         
  -2   6   1         61.43         64.55         5.90 o                         
  -1   6   1         73.85         71.09         5.27 o                         
   0   6   1       1191.51       1236.54        21.28 o                         
   1   6   1       2336.55       2539.12        34.15 o                         
   2   6   1       2994.99       3078.46        49.57 o                         
   3   6   1       5093.20       5215.59        63.30 o                         
   4   6   1       5350.80       5436.57        74.31 o                         
   5   6   1       4486.64       4737.92        68.94 o                         
   6   6   1       2432.23       2340.16        43.59 o                         
   7   6   1       1935.61       1918.48        39.17 o                         
   8   6   1       1260.87       1235.23        40.67 o                         
   9   6   1        380.83        369.95        45.22 o                         
  10   6   1        298.09        311.92        37.03 o                         
  -7   7   1       1082.96       1049.41        50.91 o                         
  -6   7   1       1013.90       1014.66        45.38 o                         
  -5   7   1        248.40        227.43        15.63 o                         
  -4   7   1         41.82         24.93         4.61 o                         
  -3   7   1        220.85        233.51        12.57 o                         
  -2   7   1       2378.52       2542.26        45.45 o                         
  -1   7   1       5677.81       5882.27        73.51 o                         
   0   7   1      14206.29      14212.77       206.80 o                         
   1   7   1      15826.48      16258.67       168.02 o                         
   2   7   1      20237.55      20099.74       210.48 o                         
   3   7   1      17990.44      17640.81       218.06 o                         
   4   7   1      15975.10      15427.93       167.24 o                         
   5   7   1      11226.28      10867.80       177.05 o                         
   6   7   1       4666.23       4621.44        71.16 o                         
   7   7   1       1701.37       1620.36        35.87 o                         
   8   7   1        500.10        409.94        30.29 o                         
   9   7   1         57.58         26.81        11.06 o                         
  10   7   1         83.77         57.28        19.85 o                         
  -6   8   1       1616.92       1730.08        72.93 o                         
  -5   8   1       3950.96       4161.70        83.04 o                         
  -4   8   1       7139.09       7173.50       102.68 o                         
  -3   8   1      10761.75      10534.19       143.24 o                         
  -2   8   1       9175.15       9058.82       106.31 o                         
  -1   8   1      11450.16      11175.25       129.60 o                         
   0   8   1       8145.98       8084.05       154.65 o                         
   1   8   1       7056.34       6981.73        79.52 o                         
   2   8   1       2009.05       1880.79        30.88 o                         
   3   8   1        143.46         99.40         6.86 o                         
   4   8   1        115.95        126.36         9.03 o                         
   5   8   1       1914.87       2041.37        39.78 o                         
   6   8   1       1460.36       1544.80        35.31 o                         
   7   8   1       2887.27       2926.85        61.02 o                         
   8   8   1       2354.95       2336.30        81.42 o                         
   9   8   1       1552.43       1538.06        62.38 o                         
  10   8   1       1306.01       1235.31        72.02 o                         
  -6   9   1       1230.79       1220.97        63.24 o                         
  -5   9   1       1445.86       1481.24        48.97 o                         
  -4   9   1       1453.30       1441.50        38.15 o                         
  -3   9   1       1344.60       1287.31        34.58 o                         
  -2   9   1        994.85        968.82        26.34 o                         
  -1   9   1       1489.44       1395.44        27.76 o                         
   0   9   1         10.73         11.13         3.25 o                         
   1   9   1          5.05          2.44         2.56 o                         
   2   9   1         35.00         15.62         3.48 o                         
   3   9   1         35.02         27.28         4.45 o                         
   4   9   1        114.02        107.40         8.73 o                         
   5   9   1         51.44         34.29         5.77 o                         
   6   9   1         31.81         18.95         5.05 o                         
   7   9   1        226.21        281.77        16.61 o                         
   8   9   1        221.19        134.06        17.53 o                         
   9   9   1        245.29        239.10        25.00 o                         
  10   9   1        212.34        177.27        33.53 o                         
  -5  10   1       1060.28       1042.61        46.78 o                         
  -4  10   1        266.00        235.77        18.04 o                         
  -3  10   1         99.48         84.76         9.49 o                         
  -2  10   1          2.76         -5.19         4.11 o                         
  -1  10   1         83.11         79.26         7.53 o                         
   0  10   1         49.97         35.60         5.22 o                         
   1  10   1         89.99         85.18         6.86 o                         
   2  10   1       1410.41       1549.32        30.38 o                         
   3  10   1        242.85        209.18        10.77 o                         
   4  10   1        113.46        108.97         8.65 o                         
   5  10   1         61.55         66.72         7.62 o                         
   6  10   1         34.15         23.57         5.92 o                         
   7  10   1          6.09         -2.33         4.35 o                         
   8  10   1         10.44         -5.43         8.24 o                         
   9  10   1         63.48         43.73        14.23 o                         
  -4  11   1        150.84        129.84        17.28 o                         
  -3  11   1         88.62         48.78         8.45 o                         
  -2  11   1         31.12         19.65         7.14 o                         
  -1  11   1         53.06         68.18         9.61 o                         
   0  11   1        340.52        416.58        15.74 o                         
   1  11   1        851.17        893.46        23.20 o                         
   2  11   1       3043.52       3139.95        48.85 o                         
   3  11   1       2610.83       2839.86        43.77 o                         
   4  11   1       1911.36       1883.65        34.69 o                         
   5  11   1       2877.18       2907.33        60.34 o                         
   6  11   1       1569.34       1511.82        42.61 o                         
   7  11   1       1052.83       1013.10        39.45 o                         
   8  11   1        304.89        295.84        23.72 o                         
   9  11   1          6.65          6.34         9.44 o                         
  -3  12   1        890.03        962.00        37.19 o                         
  -2  12   1       2868.48       2760.68       100.77 o                         
  -1  12   1       1894.33       1790.61        46.05 o                         
   0  12   1       2089.30       2086.21        48.05 o                         
   1  12   1       1062.38       1008.83        33.86 o                         
   2  12   1        600.87        616.96        22.10 o                         
   3  12   1         11.24          7.84         4.47 o                         
   4  12   1          3.87          7.40         5.93 o                         
   5  12   1       1267.24       1236.01        40.02 o                         
   6  12   1       1287.82       1411.75        48.72 o                         
   7  12   1       2287.97       2291.41        67.89 o                         
   8  12   1       2058.90       2126.40        72.64 o                         
  -2  13   1        412.50        388.46        25.06 o                         
  -1  13   1        297.50        290.32        19.68 o                         
   0  13   1        182.37        165.83        13.74 o                         
   1  13   1          0.19         -8.40         5.60 o                         
   2  13   1         80.41         39.80         8.54 o                         
   3  13   1        400.28        490.88        24.20 o                         
   4  13   1        682.90        675.55        24.53 o                         
   5  13   1        814.03        762.88        32.22 o                         
   6  13   1        720.81        746.48        32.65 o                         
   7  13   1       1270.21       1187.46        47.15 o                         
   0  14   1       1352.81       1440.86        41.04 o                         
   1  14   1       1858.28       1976.96        62.97 o                         
   2  14   1       2715.55       2937.23        71.92 o                         
   3  14   1       3396.65       3742.03        84.22 o                         
   4  14   1       2897.60       3040.53        71.81 o                         
   5  14   1       2384.67       2359.68        56.36 o                         
   6  14   1       1333.89       1341.23        45.14 o                         
  -6 -13   2        945.25        980.78        38.17 o                         
  -5 -13   2        515.09        533.56        24.25 o                         
  -4 -13   2        126.39        173.58        22.33 o                         
  -3 -13   2         12.64          1.81         7.07 o                         
  -2 -13   2        236.98        173.61        19.40 o                         
  -1 -13   2        493.59        475.58        28.38 o                         
   0 -13   2       1021.84       1067.43        42.02 o                         
  -7 -12   2          1.67        -12.46         8.30 o                         
  -6 -12   2         67.28         63.68        12.84 o                         
  -5 -12   2          9.58         -4.43         5.55 o                         
  -4 -12   2         37.95         41.76         7.89 o                         
  -3 -12   2          5.86         -3.94         5.28 o                         
  -2 -12   2          1.69          1.70         5.38 o                         
  -1 -12   2         16.87          5.36         8.22 o                         
   0 -12   2        160.92        184.06        28.26 o                         
   1 -12   2        221.89        217.27        15.94 o                         
   2 -12   2        564.81        596.08        36.96 o                         
  -8 -11   2          1.93        -12.18         8.12 o                         
  -7 -11   2          0.02         -0.56         7.84 o                         
  -6 -11   2          9.44          3.53         6.75 o                         
  -5 -11   2         64.51         28.86         5.54 o                         
  -4 -11   2         45.66         49.56         8.18 o                         
  -3 -11   2          1.60          4.79         4.14 o                         
  -2 -11   2          1.44          1.10         3.90 o                         
  -1 -11   2        109.27        100.63        10.61 o                         
   0 -11   2         84.24        114.97        14.44 o                         
   1 -11   2         18.85         24.53         5.99 o                         
   2 -11   2         38.46         24.33        14.28 o                         
   3 -11   2         13.78         18.46         8.01 o                         
  -9 -10   2         53.48         32.46        12.49 o                         
  -8 -10   2         78.83         64.69        12.74 o                         
  -7 -10   2        106.22        119.21        18.79 o                         
  -6 -10   2       1082.21       1078.41        48.21 o                         
  -5 -10   2       2114.16       2171.93        79.66 o                         
  -4 -10   2       2976.77       2911.67        49.21 o                         
  -3 -10   2       2820.04       3056.52        60.70 o                         
  -2 -10   2       3081.88       3124.47        51.67 o                         
  -1 -10   2       2302.84       2278.51        43.62 o                         
   0 -10   2       2228.40       2373.28        40.81 o                         
   1 -10   2        817.79        848.58        24.69 o                         
   2 -10   2          4.38          7.68         4.84 o                         
   3 -10   2         40.27          6.40         7.48 o                         
   4 -10   2        513.09        532.29        29.81 o                         
  -9  -9   2       2723.10       2945.37        80.68 o                         
  -8  -9   2       2136.60       2112.83        63.86 o                         
  -7  -9   2       2908.14       2959.27        70.67 o                         
  -6  -9   2       1989.34       2070.77        52.25 o                         
  -5  -9   2       1275.61       1293.10        35.09 o                         
  -4  -9   2        193.39        200.83        10.28 o                         
  -3  -9   2         26.92         28.54         4.37 o                         
  -2  -9   2        970.88        954.05        22.59 o                         
  -1  -9   2       1908.86       1940.73        36.01 o                         
   0  -9   2       6887.75       6851.35        83.42 o                         
   1  -9   2       6925.94       7107.96        85.40 o                         
   2  -9   2       6500.71       6434.98        82.09 o                         
   3  -9   2       6253.87       6429.35       105.18 o                         
   4  -9   2       5470.03       5735.45       119.17 o                         
   5  -9   2       3047.67       3355.58       104.53 o                         
  -9  -8   2         64.96         43.55        10.45 o                         
  -8  -8   2        236.26        169.41        19.27 o                         
  -7  -8   2         29.50          1.41         5.78 o                         
  -6  -8   2        102.21         63.52         9.32 o                         
  -5  -8   2        377.90        397.89        19.66 o                         
  -4  -8   2       1998.87       2053.03        33.42 o                         
  -3  -8   2       2811.74       2862.48        42.79 o                         
  -2  -8   2       1220.08       1229.63        25.01 o                         
  -1  -8   2       2997.07       2878.95        43.77 o                         
   0  -8   2       2685.29       2741.49        41.42 o                         
   1  -8   2       1373.75       1424.35        27.68 o                         
   2  -8   2       2719.40       2536.92        39.71 o                         
   3  -8   2        302.02        328.65        17.16 o                         
   4  -8   2        108.77        102.55        17.86 o                         
   5  -8   2        146.52         83.48        13.06 o                         
   6  -8   2          1.04         -1.15        14.72 o                         
 -10  -7   2        372.91        394.05        33.68 o                         
  -9  -7   2         51.40         36.33        11.45 o                         
  -8  -7   2        197.09        210.26        30.09 o                         
  -7  -7   2       1582.30       1565.84        49.66 o                         
  -6  -7   2       2109.61       2200.97        54.84 o                         
  -5  -7   2       8436.96       8381.05       113.76 o                         
  -4  -7   2       5187.38       5131.80        65.03 o                         
  -3  -7   2      12369.31      12536.20       174.52 o                         
  -2  -7   2      10439.84      10813.40       143.41 o                         
  -1  -7   2      10261.08      10094.68       107.19 o                         
   0  -7   2       4548.13       4689.95        64.91 o                         
   1  -7   2       7270.07       7451.47        94.66 o                         
   2  -7   2        190.51        185.96         8.52 o                         
   3  -7   2       1196.85       1184.22        27.87 o                         
   4  -7   2         59.65         56.40         7.87 o                         
   5  -7   2          1.36         -2.79         5.88 o                         
   6  -7   2        211.04        213.08        21.10 o                         
   7  -7   2         23.53         16.76         9.08 o                         
 -10  -6   2       2567.03       2521.40        75.66 o                         
  -9  -6   2       2690.89       2756.60        76.24 o                         
  -8  -6   2       2659.00       2758.82        72.50 o                         
  -7  -6   2       2176.61       2165.35        59.42 o                         
  -6  -6   2       2407.23       2564.36        53.42 o                         
  -5  -6   2        731.26        742.34        22.94 o                         
  -4  -6   2         36.73         29.51         3.62 o                         
  -3  -6   2       1003.59       1035.31        21.05 o                         
  -2  -6   2       1573.06       1708.34        28.53 o                         
  -1  -6   2        384.10        313.70        10.73 o                         
   0  -6   2       1597.57       1615.14        32.11 o                         
   1  -6   2       1742.67       1761.66        30.49 o                         
   2  -6   2       1058.30       1061.48        21.69 o                         
   3  -6   2         39.03         33.26         5.37 o                         
   4  -6   2         42.78         44.70         6.23 o                         
   5  -6   2        244.94        262.21        17.17 o                         
   6  -6   2        263.59        210.19        22.15 o                         
   7  -6   2        512.21        497.85        31.06 o                         
 -10  -5   2          1.09        -10.74         7.16 o                         
  -9  -5   2         42.42         30.81         7.39 o                         
  -8  -5   2         29.46         29.50         8.88 o                         
  -7  -5   2          4.91          5.60         3.75 o                         
  -6  -5   2        147.01        137.09         9.58 o                         
  -5  -5   2         86.78         65.45         6.05 o                         
  -4  -5   2         93.97         93.95         8.05 o                         
  -3  -5   2         11.09         10.24         2.10 o                         
  -2  -5   2       3652.19       3669.16        50.64 o                         
  -1  -5   2       2974.90       2833.14        37.67 o                         
   0  -5   2       7418.95       7284.91        78.57 o                         
   1  -5   2       7632.48       7546.47        80.98 o                         
   2  -5   2      11779.04      11903.77       119.44 o                         
   3  -5   2       6630.07       6653.61        74.13 o                         
   4  -5   2       9332.06       9367.04       110.17 o                         
   5  -5   2       4163.91       4276.15        83.14 o                         
   6  -5   2       2717.08       2718.89        64.03 o                         
   7  -5   2       1919.71       1966.41        60.56 o                         
   8  -5   2        480.91        494.71        38.73 o                         
 -10  -4   2          2.38         -9.07         6.72 o                         
  -9  -4   2         32.28         24.97         7.53 o                         
  -8  -4   2         22.49         22.21         5.89 o                         
  -7  -4   2         30.48         15.81         5.30 o                         
  -6  -4   2         34.82         29.18         4.54 o                         
  -5  -4   2        200.18        192.33         9.40 o                         
  -4  -4   2        701.83        717.65        18.54 o                         
  -3  -4   2       6150.20       6353.70        89.70 o                         
  -2  -4   2       8789.87       9033.96       100.01 o                         
  -1  -4   2       6000.94       5978.11        66.27 o                         
   0  -4   2       6590.38       6752.54       108.29 o                         
   1  -4   2       3210.81       3060.88        39.31 o                         
   2  -4   2       5039.63       5231.95        60.58 o                         
   3  -4   2       2091.35       2090.83        31.00 o                         
   4  -4   2        464.72        474.07        16.02 o                         
   5  -4   2         13.02          8.41         5.33 o                         
   6  -4   2         19.86         15.78         5.50 o                         
   7  -4   2         22.95         28.64         8.36 o                         
   8  -4   2         95.81         70.17        17.05 o                         
 -10  -3   2         70.35         63.87        12.22 o                         
  -9  -3   2        313.01        290.05        34.59 o                         
  -8  -3   2        316.72        320.93        18.91 o                         
  -7  -3   2        628.74        648.80        22.78 o                         
  -6  -3   2       5875.86       5976.91        90.72 o                         
  -5  -3   2       9518.56       9242.93       108.74 o                         
  -4  -3   2      17261.63      17372.53       195.52 o                         
  -3  -3   2      38451.94      37696.14       406.67 o                         
  -2  -3   2      42514.91      42519.29       741.79 o                         
  -1  -3   2      34339.25      32654.12       688.94 o                         
   0  -3   2      24322.53      23723.52       244.24 o                         
   1  -3   2      14573.59      14428.03       136.23 o                         
   2  -3   2       3646.90       3541.38        49.29 o                         
   3  -3   2       2009.15       2250.70        41.61 o                         
   4  -3   2         34.01         36.52         4.26 o                         
   5  -3   2       1198.89       1257.85        28.41 o                         
   6  -3   2        922.75        937.93        28.70 o                         
   7  -3   2       2489.50       2521.79        76.02 o                         
   8  -3   2       2237.33       2360.32        70.08 o                         
   9  -3   2       2372.83       2521.37       101.98 o                         
 -10  -2   2       1987.43       1977.77        61.03 o                         
  -9  -2   2       4571.27       4508.52       129.69 o                         
  -8  -2   2       8105.92       7965.86       121.20 o                         
  -7  -2   2       7725.80       7773.23       114.64 o                         
  -6  -2   2       9684.16       9819.79       125.69 o                         
  -5  -2   2       7923.33       7711.04       100.73 o                         
  -4  -2   2       8965.26       9339.54       106.53 o                         
  -3  -2   2        558.32        440.27        12.70 o                         
  -2  -2   2        106.94        187.35         5.29 o                         
  -1  -2   2      15837.54      16373.54       191.16 o                         
   0  -2   2       5559.59       5980.13        59.12 o                         
   1  -2   2      10974.65      11081.90        99.39 o                         
   2  -2   2      11654.45      11960.66       137.13 o                         
   3  -2   2      14902.55      14706.40       166.42 o                         
   4  -2   2       7807.19       7627.80       102.95 o                         
   5  -2   2       2906.00       2867.55        48.18 o                         
   6  -2   2       1811.58       1887.25        40.90 o                         
   7  -2   2       1014.02       1014.71        34.52 o                         
   8  -2   2        303.22        296.16        22.02 o                         
   9  -2   2          0.16        -12.74         8.50 o                         
 -10  -1   2        722.59        764.31        36.26 o                         
  -9  -1   2       2033.28       1989.40        48.86 o                         
  -8  -1   2       1149.09       1143.46        32.05 o                         
  -7  -1   2       2101.15       2039.58        43.10 o                         
  -6  -1   2        892.52        893.55        24.38 o                         
  -5  -1   2       1809.58       1668.93        33.55 o                         
  -4  -1   2        560.62        565.00        14.88 o                         
  -3  -1   2        480.39        501.70        13.19 o                         
  -2  -1   2        532.88        607.14        12.33 o                         
  -1  -1   2       1167.35       1159.27        17.10 o                         
   0  -1   2       1442.45       1495.15        17.13 o                         
   1  -1   2       1245.36       1217.98        18.90 o                         
   2  -1   2        140.20        190.16         6.91 o                         
   3  -1   2        119.95        145.07         7.29 o                         
   4  -1   2         20.74         16.43         3.33 o                         
   5  -1   2        251.02        266.93        12.95 o                         
   6  -1   2        171.99        176.70        11.40 o                         
   7  -1   2          2.93         -2.11         3.71 o                         
   8  -1   2          0.22         -7.49         5.61 o                         
   9  -1   2         67.88         80.93        14.28 o                         
 -10   0   2        777.96        740.01        31.69 o                         
  -9   0   2        316.51        327.78        23.40 o                         
  -8   0   2        184.68        141.68        13.55 o                         
  -7   0   2          5.92          0.18         5.05 o                         
  -6   0   2        131.03        132.64        10.44 o                         
  -5   0   2       2041.60       1995.70        36.31 o                         
  -4   0   2       2038.19       2162.32        35.66 o                         
  -3   0   2       6256.87       6365.49        77.56 o                         
  -2   0   2       9677.40       9821.14        97.77 o                         
  -1   0   2        136.93        116.79         4.07 o                         
   0   0   2        711.08        624.65        13.59 o                         
   1   0   2        227.13        223.90         6.47 o                         
   2   0   2       2024.03       1964.66        27.65 o                         
   3   0   2         44.20         41.61         5.49 o                         
   4   0   2         63.30        106.53         7.67 o                         
   5   0   2        277.80        264.47        13.12 o                         
   6   0   2        545.68        565.36        20.96 o                         
   7   0   2        469.32        463.78        19.85 o                         
   8   0   2         52.69         39.79         7.88 o                         
   9   0   2         36.91         27.29         9.33 o                         
  10   0   2        154.99         98.10        19.62 o                         
  -9   1   2        242.33        208.03        17.05 o                         
  -8   1   2        655.70        699.92        25.98 o                         
  -7   1   2        314.27        275.38        15.19 o                         
  -6   1   2         39.63         32.11         5.62 o                         
  -5   1   2        191.64        239.89        11.95 o                         
  -4   1   2       1183.98       1279.70        25.56 o                         
  -3   1   2       2013.32       1823.90        30.26 o                         
  -2   1   2       4366.27       4777.90        62.52 o                         
  -1   1   2      13974.27      14209.27       151.97 o                         
   1   1   2        755.70        807.80        11.62 o                         
   2   1   2      19553.80      20109.39       214.38 o                         
   3   1   2        165.72        149.39         6.61 o                         
   4   1   2         85.13         97.49         5.93 o                         
   5   1   2        664.95        722.24        18.20 o                         
   6   1   2       2759.44       2870.88        50.43 o                         
   7   1   2       4871.81       5102.96        77.61 o                         
   8   1   2       4704.46       4738.96       106.61 o                         
   9   1   2       3901.87       3993.34        88.49 o                         
  10   1   2       2613.97       2458.47        69.99 o                         
  -9   2   2        717.89        753.29        29.68 o                         
  -8   2   2       1089.65       1147.86        40.25 o                         
  -7   2   2       2125.29       2163.18        43.79 o                         
  -6   2   2        696.24        727.47        20.82 o                         
  -5   2   2       2320.62       2366.50        39.64 o                         
  -4   2   2        147.32        155.21         8.71 o                         
  -3   2   2        492.01        447.82        12.79 o                         
  -2   2   2         73.02         96.02         5.55 o                         
  -1   2   2       2934.31       3164.56        39.66 o                         
   1   2   2       4248.20       4576.73        56.39 o                         
   3   2   2      22592.88      22497.80       242.81 o                         
   4   2   2      21243.05      21104.91       232.78 o                         
   5   2   2      21983.47      22109.85       232.66 o                         
   6   2   2      11755.65      11720.98       129.03 o                         
   7   2   2       2989.58       3011.44        56.42 o                         
   8   2   2       1641.21       1696.02        44.67 o                         
   9   2   2        667.28        700.48        34.92 o                         
  10   2   2         91.77         76.00        11.93 o                         
  -9   3   2        136.01         98.89        29.38 o                         
  -8   3   2        549.35        558.73        24.14 o                         
  -7   3   2        710.21        686.06        24.51 o                         
  -6   3   2        875.45        848.91        23.57 o                         
  -5   3   2        113.23        110.25         9.29 o                         
  -4   3   2          4.21         13.30         3.17 o                         
  -3   3   2         15.41         15.17         2.57 o                         
  -2   3   2        897.08       1017.06        16.10 o                         
  -1   3   2       1007.45        903.49        15.55 o                         
   0   3   2      17941.60      18387.12       191.04 o                         
   1   3   2       5952.59       5944.10        59.87 o                         
   2   3   2      21835.72      21817.31       269.38 o                         
   3   3   2       3602.46       3171.02        48.51 o                         
   4   3   2      16911.74      17532.75       184.56 o                         
   5   3   2       3032.56       2923.53        46.30 o                         
   6   3   2       3702.24       3824.77        59.92 o                         
   7   3   2        543.60        514.45        17.74 o                         
   8   3   2        206.00        240.17        16.56 o                         
   9   3   2          5.72         -1.99         5.79 o                         
  10   3   2          4.18         -5.94         9.48 o                         
  -8   4   2          7.02         -0.19         6.95 o                         
  -7   4   2        132.21        150.18        16.65 o                         
  -6   4   2       1735.81       1824.88        39.82 o                         
  -5   4   2       3952.55       4132.87        59.10 o                         
  -4   4   2       8807.83       8663.95       130.37 o                         
  -3   4   2      21233.03      20383.26       279.51 o                         
  -2   4   2      22544.04      22162.20       229.22 o                         
  -1   4   2      29314.00      29263.23       264.19 o                         
   0   4   2      32167.22      28652.76       610.07 o                         
   1   4   2      25279.28      24154.50       242.97 o                         
   2   4   2      15210.50      14490.38       231.36 o                         
   3   4   2      14817.41      14755.27       241.35 o                         
   4   4   2       1491.95       1353.11        27.20 o                         
   5   4   2        200.45        196.91         9.33 o                         
   6   4   2        239.70        283.61        14.21 o                         
   7   4   2        747.69        775.12        23.67 o                         
   8   4   2        426.69        411.80        22.38 o                         
   9   4   2        941.56        942.80        34.04 o                         
  10   4   2        743.01        755.36        31.50 o                         
  -8   5   2       1655.07       1666.53        72.05 o                         
  -7   5   2       2217.37       2194.00       114.63 o                         
  -6   5   2       4322.73       4197.43        68.45 o                         
  -5   5   2       3787.06       3777.71        70.65 o                         
  -4   5   2       3678.24       3382.88        56.26 o                         
  -3   5   2       1541.63       1487.78        30.93 o                         
  -2   5   2       1402.48       1277.66        27.72 o                         
  -1   5   2       1794.53       1918.82        25.92 o                         
   0   5   2       1341.05       1629.90        25.37 o                         
   1   5   2        345.89        404.95         9.23 o                         
   2   5   2       4281.13       4733.60        85.52 o                         
   3   5   2       2835.87       2866.95        43.02 o                         
   4   5   2       2280.47       2399.78        42.35 o                         
   5   5   2       1267.07       1180.93        30.78 o                         
   6   5   2       1479.74       1427.53        29.13 o                         
   7   5   2         20.92         26.46         5.35 o                         
   8   5   2         43.71         48.93         7.37 o                         
   9   5   2        474.74        537.10        18.59 o                         
  10   5   2        770.55        854.02        22.93 o                         
  -8   6   2        405.77        375.87        37.52 o                         
  -7   6   2        906.25        880.15        46.11 o                         
  -6   6   2        390.39        368.17        16.49 o                         
  -5   6   2       1179.34       1074.24        32.31 o                         
  -4   6   2        818.35        720.90        22.84 o                         
  -3   6   2        474.26        489.22        18.42 o                         
  -2   6   2        664.71        663.64        18.89 o                         
  -1   6   2        278.09        325.34         9.00 o                         
   0   6   2       1800.40       1872.72        28.86 o                         
   1   6   2       1871.29       1942.60        26.36 o                         
   2   6   2       2603.28       2876.39        41.00 o                         
   3   6   2       1878.56       2070.98        38.78 o                         
   4   6   2       2118.62       2247.94        39.64 o                         
   5   6   2       3211.74       3421.73        63.54 o                         
   6   6   2       1832.54       1975.36        44.99 o                         
   7   6   2       1076.15       1112.75        31.25 o                         
   8   6   2        692.54        699.20        26.91 o                         
   9   6   2        178.41        146.51        11.76 o                         
  10   6   2         10.77          0.58         6.46 o                         
  -7   7   2         38.13         12.70        12.07 o                         
  -6   7   2         74.73         57.99        12.13 o                         
  -5   7   2         20.46          8.68         5.77 o                         
  -4   7   2        404.74        352.59        15.54 o                         
  -3   7   2         42.13         26.24         4.59 o                         
  -2   7   2         15.56         15.13         3.38 o                         
  -1   7   2          5.75          5.81         1.95 o                         
   0   7   2         28.86         33.79         4.03 o                         
   1   7   2        614.74        662.85        16.06 o                         
   2   7   2       1666.03       1708.01        28.70 o                         
   3   7   2       2111.19       2092.83        28.15 o                         
   4   7   2       1906.23       1987.08        34.33 o                         
   5   7   2       1048.56       1026.96        27.63 o                         
   6   7   2       2227.25       2204.37        45.91 o                         
   7   7   2        675.49        664.44        23.62 o                         
   8   7   2         79.25         61.70         9.21 o                         
   9   7   2          1.22         -6.32         6.80 o                         
  10   7   2         32.60         33.22        11.50 o                         
  -6   8   2        323.99        340.87        27.92 o                         
  -5   8   2        444.43        473.09        20.30 o                         
  -4   8   2       2080.70       2256.78        50.54 o                         
  -3   8   2       4628.78       4941.80        77.40 o                         
  -2   8   2       6783.02       7007.40        91.50 o                         
  -1   8   2      12755.32      12685.60       119.65 o                         
   0   8   2      11754.03      11570.77       126.16 o                         
   1   8   2      11913.76      11698.19       169.76 o                         
   2   8   2       7265.36       7279.34       143.03 o                         
   3   8   2       4614.81       4636.74        59.58 o                         
   4   8   2       1377.56       1324.39        29.58 o                         
   5   8   2          1.15         -1.24         2.73 o                         
   6   8   2       1077.30       1156.30        31.52 o                         
   7   8   2       1495.64       1522.22        40.82 o                         
   8   8   2       3352.98       3291.29        81.40 o                         
   9   8   2       3039.87       3275.22       101.48 o                         
  10   8   2       3307.86       3384.69       123.36 o                         
  -6   9   2       1682.05       1608.51        55.92 o                         
  -5   9   2       2343.71       2334.11        54.29 o                         
  -4   9   2       2111.21       2064.45        46.26 o                         
  -3   9   2       1923.72       1825.08        40.19 o                         
  -2   9   2       1543.45       1413.77        34.17 o                         
  -1   9   2        215.98        183.60         8.99 o                         
   0   9   2          3.11          6.42         3.14 o                         
   1   9   2       1136.16       1212.96        24.40 o                         
   2   9   2       2669.65       2875.61        44.62 o                         
   3   9   2       4981.15       5322.01        65.16 o                         
   4   9   2       7156.83       7456.23       113.35 o                         
   5   9   2       5139.53       5219.90        77.00 o                         
   6   9   2       5241.49       5331.31        84.61 o                         
   7   9   2       4183.46       4083.27        76.86 o                         
   8   9   2       2130.17       2008.87        54.33 o                         
   9   9   2        880.14        755.35        42.68 o                         
  10   9   2        146.76        131.81        25.75 o                         
  -5  10   2        793.39        801.63        31.55 o                         
  -4  10   2        669.50        643.79        24.85 o                         
  -3  10   2        731.45        626.17        28.54 o                         
  -2  10   2         65.79         31.38         6.13 o                         
  -1  10   2         31.33         25.38         5.96 o                         
   0  10   2        656.78        735.91        19.61 o                         
   1  10   2        366.01        345.77        13.47 o                         
   2  10   2       2557.65       2563.50        42.35 o                         
   3  10   2       2288.76       2403.93        38.93 o                         
   4  10   2       2664.26       2475.29        41.52 o                         
   5  10   2       1849.54       1861.32        43.36 o                         
   6  10   2       1084.45       1061.14        30.36 o                         
   7  10   2        382.30        321.66        19.54 o                         
   8  10   2        219.13        161.63        15.09 o                         
   9  10   2        200.02        177.19        22.56 o                         
  -4  11   2        534.18        536.27        31.18 o                         
  -3  11   2       1686.19       1733.53        47.20 o                         
  -2  11   2       2263.77       2090.46        57.89 o                         
  -1  11   2       3542.37       3539.36        75.81 o                         
   0  11   2       3368.58       3514.47        53.35 o                         
   1  11   2       4476.13       4393.79        60.63 o                         
   2  11   2       1805.37       1832.32        34.75 o                         
   3  11   2        761.07        748.11        20.68 o                         
   4  11   2        497.89        407.55        13.37 o                         
   5  11   2         17.65         14.25         5.52 o                         
   6  11   2         14.13         10.85         4.57 o                         
   7  11   2         52.46         57.94         8.58 o                         
   8  11   2        175.45        132.31        12.19 o                         
   9  11   2        304.62        280.37        38.86 o                         
  -3  12   2        116.35         78.11        12.43 o                         
  -2  12   2          1.98         13.82         7.92 o                         
  -1  12   2         17.92         18.06         7.75 o                         
   0  12   2        334.65        372.85        16.43 o                         
   1  12   2        279.87        297.09        14.86 o                         
   2  12   2        686.29        621.50        22.07 o                         
   3  12   2         49.58         43.80         6.10 o                         
   4  12   2        897.14        877.57        22.17 o                         
   5  12   2         33.76         -2.92         6.61 o                         
   6  12   2          0.39         -3.73         5.04 o                         
   7  12   2        243.10        233.50        17.71 o                         
   8  12   2        776.11        738.56        51.75 o                         
  -2  13   2          1.37         -9.08         6.95 o                         
  -1  13   2         32.98         34.64         7.97 o                         
   0  13   2         49.49         47.26         6.92 o                         
   1  13   2        247.31        274.41        17.84 o                         
   2  13   2        627.22        669.02        25.19 o                         
   3  13   2        885.45        819.03        27.79 o                         
   4  13   2       1791.63       1890.67        49.93 o                         
   5  13   2       2313.78       2394.51        56.16 o                         
   6  13   2       1702.65       1686.59        58.88 o                         
   7  13   2       2148.24       1985.50        61.49 o                         
   0  14   2        298.67        292.31        16.72 o                         
   1  14   2        581.06        605.31        30.84 o                         
   2  14   2        827.26        778.57        32.80 o                         
   3  14   2       1309.96       1317.58        46.28 o                         
   4  14   2       1563.53       1689.06        45.16 o                         
   5  14   2       1667.40       1626.26        56.89 o                         
   6  14   2       1940.74       1854.93        53.27 o                         
   3  15   2       1199.42       1224.47        43.33 o                         
   4  15   2       1001.79        999.24        56.24 o                         
  -5 -13   3       1526.28       1552.93        39.74 o                         
  -4 -13   3        951.14       1029.10        36.17 o                         
  -3 -13   3        336.35        425.25        26.49 o                         
  -2 -13   3         35.34         34.52        11.60 o                         
  -1 -13   3         24.70        -10.93         7.29 o                         
  -7 -12   3          2.87          0.46         8.67 o                         
  -6 -12   3        325.16        296.61        26.40 o                         
  -5 -12   3        740.44        769.02        25.73 o                         
  -4 -12   3       2428.27       2272.25        47.15 o                         
  -3 -12   3       2386.91       2358.25        55.92 o                         
  -2 -12   3       3205.18       3426.80        78.74 o                         
  -1 -12   3       2655.10       2674.99        67.18 o                         
   0 -12   3       1669.29       1837.68        49.42 o                         
   1 -12   3       1400.37       1412.10        35.18 o                         
  -7 -11   3        134.85        100.78        16.15 o                         
  -6 -11   3        134.50        128.79        21.38 o                         
  -5 -11   3        296.21        293.33        13.50 o                         
  -4 -11   3        242.22        223.41        16.71 o                         
  -3 -11   3        195.43        205.54        13.53 o                         
  -2 -11   3         51.34         42.86         6.74 o                         
  -1 -11   3        140.29        105.13        10.25 o                         
   0 -11   3         14.18          8.70         4.92 o                         
   1 -11   3          2.20          2.60         4.70 o                         
   2 -11   3          4.89         -3.02         6.75 o                         
   3 -11   3         20.81          4.62        10.15 o                         
  -8 -10   3       1087.99       1011.59        42.42 o                         
  -7 -10   3       1733.67       1679.35        59.30 o                         
  -6 -10   3       1941.49       1932.31        52.70 o                         
  -5 -10   3       1441.46       1391.89        32.18 o                         
  -4 -10   3        388.55        392.12        15.08 o                         
  -3 -10   3        254.58        291.55        13.30 o                         
  -2 -10   3          4.79          1.14         3.68 o                         
  -1 -10   3          1.85         -4.16         3.51 o                         
   0 -10   3         30.82         11.22         4.09 o                         
   1 -10   3         51.69         50.38         6.83 o                         
   2 -10   3        139.53        107.55        10.81 o                         
   3 -10   3          1.51         -6.86         6.18 o                         
   4 -10   3         10.10        -13.72        12.96 o                         
  -9  -9   3         75.15         22.90        12.95 o                         
  -8  -9   3        422.85        444.22        36.17 o                         
  -7  -9   3        864.38        841.65        36.14 o                         
  -6  -9   3       1554.58       1546.23        43.63 o                         
  -5  -9   3       1665.73       1857.19        38.57 o                         
  -4  -9   3       1193.73       1159.54        24.26 o                         
  -3  -9   3       1237.97       1264.98        27.60 o                         
  -2  -9   3         75.73         76.33         6.92 o                         
  -1  -9   3          4.99         -2.09         3.15 o                         
   0  -9   3        846.35        852.95        22.84 o                         
   1  -9   3       1659.63       1648.83        32.13 o                         
   2  -9   3       2907.65       2989.54        49.10 o                         
   3  -9   3       2966.09       2868.85        73.32 o                         
   4  -9   3       3167.18       2962.63        98.14 o                         
   5  -9   3       2040.53       2033.34        76.03 o                         
  -9  -8   3         74.00         71.49        14.07 o                         
  -8  -8   3          1.87         -7.21         7.36 o                         
  -7  -8   3         68.98         50.02         9.92 o                         
  -6  -8   3        356.00        356.13        23.41 o                         
  -5  -8   3       1432.81       1432.43        33.45 o                         
  -4  -8   3       1525.07       1553.47        30.18 o                         
  -3  -8   3       7288.81       7267.96        84.47 o                         
  -2  -8   3       8648.43       8597.64       114.08 o                         
  -1  -8   3      10271.16      10561.12       109.68 o                         
   0  -8   3       8100.07       8129.67        97.55 o                         
   1  -8   3       5017.47       5097.30        69.24 o                         
   2  -8   3       5189.94       5328.53        71.91 o                         
   3  -8   3       2184.34       2126.64        46.46 o                         
   4  -8   3        498.38        499.01        33.59 o                         
   5  -8   3          0.38         -2.52        10.26 o                         
   6  -8   3         91.20         86.36        17.75 o                         
  -9  -7   3         67.60         90.05        21.47 o                         
  -8  -7   3          6.72         -2.66         5.93 o                         
  -7  -7   3        310.41        315.15        21.45 o                         
  -6  -7   3        582.68        553.34        24.16 o                         
  -5  -7   3       1574.86       1618.41        39.09 o                         
  -4  -7   3       2920.71       2928.06        43.82 o                         
  -3  -7   3       3146.36       3199.20        44.39 o                         
  -2  -7   3       5215.68       5276.63        67.31 o                         
  -1  -7   3       6102.47       6125.81        83.56 o                         
   0  -7   3       1620.67       1572.63        29.54 o                         
   1  -7   3       4342.99       4324.29        59.40 o                         
   2  -7   3        156.68        174.72         9.21 o                         
   3  -7   3        294.98        271.11        11.66 o                         
   4  -7   3          4.85          6.45         5.52 o                         
   5  -7   3          0.72          0.46         5.42 o                         
   6  -7   3        185.66        116.43        18.77 o                         
 -10  -6   3        903.55        935.38        44.53 o                         
  -9  -6   3       3526.60       3563.27        87.78 o                         
  -8  -6   3       5772.92       5796.48       101.39 o                         
  -7  -6   3       8179.69       8336.96       184.15 o                         
  -6  -6   3      11647.85      11441.77       137.24 o                         
  -5  -6   3      11387.05      11369.27       133.80 o                         
  -4  -6   3      15578.13      15402.81       175.78 o                         
  -3  -6   3      13566.54      13649.40       138.02 o                         
  -2  -6   3       2438.04       2383.05        36.30 o                         
  -1  -6   3        423.68        350.58        12.15 o                         
   0  -6   3          0.82         -0.70         1.90 o                         
   1  -6   3       1670.65       1762.85        30.91 o                         
   2  -6   3       2878.95       2826.28        50.71 o                         
   3  -6   3       2845.05       2710.44        49.37 o                         
   4  -6   3       6550.06       6557.57        97.69 o                         
   5  -6   3       2168.43       2333.98        56.90 o                         
   6  -6   3       1398.71       1446.08        49.28 o                         
   7  -6   3        667.05        575.14        44.91 o                         
 -10  -5   3        641.04        648.50        37.35 o                         
  -9  -5   3        646.11        615.22        25.47 o                         
  -8  -5   3        339.42        313.10        18.92 o                         
  -7  -5   3        157.34        131.48        12.05 o                         
  -6  -5   3         30.69         29.68         4.73 o                         
  -5  -5   3        470.66        482.00        15.76 o                         
  -4  -5   3        887.09        835.96        16.52 o                         
  -3  -5   3       1782.84       1857.92        29.81 o                         
  -2  -5   3       1656.52       1574.49        25.23 o                         
  -1  -5   3       4069.56       4312.23        51.86 o                         
   0  -5   3       2225.50       2221.61        31.80 o                         
   1  -5   3       1599.83       1595.36        24.65 o                         
   2  -5   3         20.09         19.08         3.04 o                         
   3  -5   3        469.35        457.27        13.60 o                         
   4  -5   3        854.43        839.04        21.08 o                         
   5  -5   3        753.73        748.87        24.07 o                         
   6  -5   3        847.72        857.41        35.96 o                         
   7  -5   3        616.63        589.55        32.24 o                         
   8  -5   3        717.89        694.61        38.94 o                         
 -10  -4   3        520.51        507.98        31.62 o                         
  -9  -4   3        488.03        413.06        23.58 o                         
  -8  -4   3        357.96        356.70        19.41 o                         
  -7  -4   3        136.90         91.74        10.07 o                         
  -6  -4   3        289.39        268.90        12.06 o                         
  -5  -4   3        753.13        801.19        20.85 o                         
  -4  -4   3        201.27        172.60         8.63 o                         
  -3  -4   3         64.38         86.79         8.89 o                         
  -2  -4   3         50.59         28.05         3.20 o                         
  -1  -4   3         16.43         17.32         2.26 o                         
   0  -4   3       3625.15       3752.16        51.63 o                         
   1  -4   3        361.81        414.63        10.57 o                         
   2  -4   3        480.88        434.33        10.72 o                         
   3  -4   3        583.63        548.15        15.88 o                         
   4  -4   3        691.16        683.16        18.45 o                         
   5  -4   3         23.39         18.77         4.90 o                         
   6  -4   3         78.94         65.62         7.77 o                         
   7  -4   3       1361.46       1329.94        47.48 o                         
   8  -4   3        905.38        983.26        43.29 o                         
 -10  -3   3         42.22         26.17        10.39 o                         
  -9  -3   3        515.13        509.66        25.27 o                         
  -8  -3   3        227.30        195.70        15.86 o                         
  -7  -3   3        637.26        647.84        24.96 o                         
  -6  -3   3         72.04         56.55         6.76 o                         
  -5  -3   3        166.45        143.08         8.73 o                         
  -4  -3   3        438.39        439.54        13.15 o                         
  -3  -3   3         98.58        116.58         6.26 o                         
  -2  -3   3        695.47        667.82        15.26 o                         
  -1  -3   3       2419.16       2868.51        35.74 o                         
   0  -3   3        760.21        665.08        13.36 o                         
   1  -3   3       3232.81       3460.92        41.80 o                         
   2  -3   3        608.58        576.99        13.03 o                         
   3  -3   3        144.60        134.93         7.94 o                         
   4  -3   3         61.67         44.55         4.87 o                         
   5  -3   3         41.70         22.20         3.89 o                         
   6  -3   3        850.49        903.31        25.38 o                         
   7  -3   3        820.13        902.81        34.86 o                         
   8  -3   3        912.34        926.11        40.53 o                         
   9  -3   3        774.66        749.46        44.24 o                         
 -10  -2   3        312.59        329.40        43.70 o                         
  -9  -2   3        984.70       1038.19        38.55 o                         
  -8  -2   3       2939.90       3003.36        65.14 o                         
  -7  -2   3       6060.89       6089.30        95.68 o                         
  -6  -2   3       8727.34       8827.81       115.73 o                         
  -5  -2   3      10834.88      10748.16       131.71 o                         
  -4  -2   3      11527.67      11545.37       138.23 o                         
  -3  -2   3       8770.62       8931.75        99.01 o                         
  -2  -2   3       6546.61       6889.92        76.95 o                         
  -1  -2   3       4844.99       5033.08        55.40 o                         
   0  -2   3        370.37        380.73        11.75 o                         
   1  -2   3       5128.69       5413.32        62.94 o                         
   2  -2   3       7417.26       7416.82        83.09 o                         
   3  -2   3      16172.75      16422.56       238.38 o                         
   4  -2   3      18507.70      18804.53       201.79 o                         
   5  -2   3      22700.83      22308.24       260.40 o                         
   6  -2   3      15331.92      15212.29       184.27 o                         
   7  -2   3       9094.60       9070.06       130.99 o                         
   8  -2   3       4432.34       4480.68        90.64 o                         
   9  -2   3       1860.09       1955.10        59.79 o                         
 -10  -1   3        793.23        820.50        45.01 o                         
  -9  -1   3        930.83        914.72        41.95 o                         
  -8  -1   3        369.56        347.20        24.38 o                         
  -7  -1   3        451.69        416.88        15.96 o                         
  -6  -1   3         21.26         39.72         6.89 o                         
  -5  -1   3        779.50        830.83        22.20 o                         
  -4  -1   3       6423.44       7053.43        96.93 o                         
  -3  -1   3       6328.24       6482.80        85.47 o                         
  -2  -1   3      10343.68      10329.21       109.36 o                         
  -1  -1   3      20151.62      20510.80       295.98 o                         
   0  -1   3      21656.50      20840.62       254.45 o                         
   1  -1   3      20683.32      20151.46       203.58 o                         
   2  -1   3      19857.12      18993.21       193.38 o                         
   3  -1   3       5164.13       4885.29        64.21 o                         
   4  -1   3       4808.79       4784.94        67.13 o                         
   5  -1   3       2295.56       2230.43        41.09 o                         
   6  -1   3        233.19        216.77        13.54 o                         
   7  -1   3         83.25         78.83         9.00 o                         
   8  -1   3        353.48        377.72        22.96 o                         
   9  -1   3        331.80        299.60        21.38 o                         
 -10   0   3        486.87        488.15        32.56 o                         
  -9   0   3        769.85        736.24        26.92 o                         
  -8   0   3        312.58        309.69        16.27 o                         
  -7   0   3         12.09         10.60         4.43 o                         
  -6   0   3         90.20        109.82         8.67 o                         
  -5   0   3       1490.96       1659.83        35.04 o                         
  -4   0   3       3866.46       3816.40        57.95 o                         
  -3   0   3       8059.42       8053.41        85.10 o                         
  -2   0   3      10576.54      10466.70       117.12 o                         
  -1   0   3      22207.46      21173.56       549.63 o                         
   0   0   3      11557.30      11271.24       134.97 o                         
   1   0   3       8818.05       8378.71        87.88 o                         
   2   0   3       8743.83       8794.18       101.14 o                         
   3   0   3       4642.31       4566.60        55.92 o                         
   4   0   3       3250.56       3278.51        46.60 o                         
   5   0   3        493.84        481.93        16.67 o                         
   6   0   3        174.37        165.67        12.08 o                         
   7   0   3          7.36          5.79         4.03 o                         
   8   0   3        167.69        179.22        21.68 o                         
   9   0   3          6.48          2.15         6.26 o                         
  10   0   3         41.86         18.93        14.73 o                         
  -9   1   3       1421.78       1562.27        43.86 o                         
  -8   1   3       2859.28       2914.28        73.72 o                         
  -7   1   3       5849.65       5925.74        92.76 o                         
  -6   1   3      11382.35      11109.30       150.19 o                         
  -5   1   3       8503.96       8633.20       109.60 o                         
  -4   1   3      11134.98      10605.49       129.67 o                         
  -3   1   3       3563.95       3138.08        44.99 o                         
  -2   1   3       7842.85       7729.02        84.76 o                         
  -1   1   3       4045.60       3890.88        44.65 o                         
   0   1   3        999.87        972.37        15.00 o                         
   1   1   3        202.76        199.23         5.51 o                         
   2   1   3       1272.18       1421.78        22.38 o                         
   3   1   3        240.21        227.82         8.95 o                         
   4   1   3        322.58        285.56        11.15 o                         
   5   1   3        782.43        737.78        18.38 o                         
   6   1   3       1697.81       1657.74        35.72 o                         
   7   1   3        132.58        115.29        10.91 o                         
   8   1   3        147.45        113.40        11.40 o                         
   9   1   3         82.31         59.89         9.54 o                         
  10   1   3         45.51         37.50        16.14 o                         
  -9   2   3        356.50        352.90        22.39 o                         
  -8   2   3         75.97         46.68         8.10 o                         
  -7   2   3         10.18         18.70         5.83 o                         
  -6   2   3        201.42        222.39        12.69 o                         
  -5   2   3        326.47        401.22        14.41 o                         
  -4   2   3        758.61        863.91        21.95 o                         
  -3   2   3       1295.65       1448.67        27.30 o                         
  -2   2   3       2229.65       2210.15        33.46 o                         
  -1   2   3       3844.38       3975.07        52.91 o                         
   0   2   3        828.90        949.95        18.46 o                         
   1   2   3          9.10         15.17         1.95 o                         
   2   2   3       5782.02       6219.81        68.49 o                         
   3   2   3       8712.35       9134.93       105.81 o                         
   4   2   3       7867.21       8194.56        99.59 o                         
   5   2   3       8021.40       8123.96       119.26 o                         
   6   2   3      11385.52      11792.62       190.07 o                         
   7   2   3       7751.85       7844.19       108.47 o                         
   8   2   3       4357.69       4416.02        78.60 o                         
   9   2   3       1998.69       1964.70        55.97 o                         
  10   2   3       1114.49       1112.82        42.75 o                         
  -9   3   3          2.51          7.19         7.86 o                         
  -8   3   3        179.53        160.79        18.05 o                         
  -7   3   3        243.82        237.54        14.69 o                         
  -6   3   3        233.79        268.57        13.00 o                         
  -5   3   3        604.28        621.75        17.48 o                         
  -4   3   3        721.60        834.40        23.78 o                         
  -3   3   3       4411.06       4942.15        65.97 o                         
  -2   3   3      13944.31      14476.39       173.90 o                         
  -1   3   3       9613.17      10084.92       113.42 o                         
   0   3   3       8977.92       9048.10        90.10 o                         
   1   3   3      16596.71      16631.53       161.38 o                         
   2   3   3      19186.85      19791.65       200.68 o                         
   3   3   3       1697.57       1629.37        25.17 o                         
   4   3   3       5431.48       5378.44        65.95 o                         
   5   3   3          8.71          6.09         2.64 o                         
   6   3   3         85.92         71.95         6.76 o                         
   7   3   3        100.98         82.15         8.96 o                         
   8   3   3         97.46        104.72        11.36 o                         
   9   3   3       1362.42       1348.71        43.21 o                         
  10   3   3       1056.58       1140.29        47.21 o                         
  -8   4   3        217.24        194.33        15.78 o                         
  -7   4   3         38.91         22.80         6.72 o                         
  -6   4   3        145.58        147.59         9.76 o                         
  -5   4   3        923.79        978.10        26.25 o                         
  -4   4   3       2031.15       2108.63        46.35 o                         
  -3   4   3       3878.11       4258.45        67.89 o                         
  -2   4   3       7103.99       6900.74        79.09 o                         
  -1   4   3      11933.35      11818.75       142.97 o                         
   0   4   3      22547.15      22351.58       235.06 o                         
   1   4   3      11616.65      11790.49       124.43 o                         
   2   4   3       5490.52       5247.74        62.72 o                         
   3   4   3       9021.10       9219.24       100.81 o                         
   4   4   3       1741.37       1693.26        33.87 o                         
   5   4   3        374.32        314.24        13.11 o                         
   6   4   3        139.68        150.24        14.30 o                         
   7   4   3       1013.89       1062.17        26.31 o                         
   8   4   3        677.66        697.22        24.01 o                         
   9   4   3        813.98        807.64        57.07 o                         
  10   4   3        934.99        934.17        36.78 o                         
  -8   5   3       2472.52       2469.46        89.92 o                         
  -7   5   3       4182.98       4184.93        86.42 o                         
  -6   5   3       7250.58       7422.59       103.06 o                         
  -5   5   3       8912.74       8950.48       120.73 o                         
  -4   5   3      13635.84      13259.96       161.65 o                         
  -3   5   3      14932.83      15042.43       175.65 o                         
  -2   5   3       8012.87       7657.77        95.92 o                         
  -1   5   3       7614.60       7076.59        73.24 o                         
   0   5   3        262.18        179.08         6.27 o                         
   1   5   3        178.96        136.06         5.23 o                         
   2   5   3       2157.76       2281.97        28.78 o                         
   3   5   3       6804.67       6902.75        99.88 o                         
   4   5   3      16312.24      16345.47       201.55 o                         
   5   5   3       5729.48       5674.21       100.49 o                         
   6   5   3      11806.47      11655.58       136.34 o                         
   7   5   3       5657.30       5498.68        78.21 o                         
   8   5   3       6796.00       6667.41        93.12 o                         
   9   5   3       2639.34       2653.79        64.39 o                         
  10   5   3       1456.44       1354.73        40.57 o                         
  -8   6   3        938.89        937.72        53.41 o                         
  -7   6   3       1263.35       1280.24        58.62 o                         
  -6   6   3        416.98        409.34        20.20 o                         
  -5   6   3        271.76        253.38        15.39 o                         
  -4   6   3         18.28         20.37         5.02 o                         
  -3   6   3        148.65        199.07        11.85 o                         
  -2   6   3        913.40        988.15        24.78 o                         
  -1   6   3       2201.14       2345.47        32.59 o                         
   0   6   3       3407.92       3368.63        42.30 o                         
   1   6   3       3906.02       4075.49        46.83 o                         
   2   6   3       4350.63       4145.52        51.07 o                         
   3   6   3       1037.55        846.37        17.32 o                         
   4   6   3       1118.72       1029.88        22.50 o                         
   5   6   3        570.77        485.65        17.03 o                         
   6   6   3          4.53          2.62         3.06 o                         
   7   6   3         86.59         91.52         9.13 o                         
   8   6   3        181.16        197.18        12.34 o                         
   9   6   3        585.15        618.58        19.58 o                         
  10   6   3         85.78         86.37         8.39 o                         
  -7   7   3        486.22        462.70        36.57 o                         
  -6   7   3         83.64         64.63         8.36 o                         
  -5   7   3         51.90         34.84         7.01 o                         
  -4   7   3         38.33         24.08         5.68 o                         
  -3   7   3         31.43         24.31         4.85 o                         
  -2   7   3        687.70        610.75        18.88 o                         
  -1   7   3        744.21        797.14        18.13 o                         
   0   7   3       1408.36       1259.48        23.86 o                         
   1   7   3       1647.84       1606.65        24.81 o                         
   2   7   3       1498.77       1344.63        22.20 o                         
   3   7   3       1842.92       1725.99        29.97 o                         
   4   7   3        510.76        427.41        13.54 o                         
   5   7   3        685.80        627.16        20.93 o                         
   6   7   3        819.38        822.53        24.41 o                         
   7   7   3        556.77        584.02        21.53 o                         
   8   7   3        469.57        488.39        23.91 o                         
   9   7   3        929.81       1001.84        36.08 o                         
  10   7   3        205.41        157.11        21.51 o                         
  -7   8   3        668.41        607.21        47.67 o                         
  -6   8   3        704.63        696.33        24.34 o                         
  -5   8   3        728.50        690.65        25.92 o                         
  -4   8   3        444.94        447.39        19.84 o                         
  -3   8   3        386.16        338.79        16.75 o                         
  -2   8   3        151.41        157.48        10.51 o                         
  -1   8   3          0.27          4.17         4.17 o                         
   0   8   3        236.19        280.13        11.23 o                         
   1   8   3        275.75        273.10        10.39 o                         
   2   8   3        748.57        760.87        17.17 o                         
   3   8   3        304.95        283.05        10.52 o                         
   4   8   3        390.73        332.41        12.85 o                         
   5   8   3        379.84        315.15        12.86 o                         
   6   8   3          6.06          3.69         3.54 o                         
   7   8   3         72.76         77.41         8.89 o                         
   8   8   3        263.11        293.02        22.26 o                         
   9   8   3        439.05        475.81        27.97 o                         
  10   8   3        854.86        865.13        45.76 o                         
  -6   9   3        308.51        352.21        28.20 o                         
  -5   9   3       1018.17       1143.74        35.58 o                         
  -4   9   3       1808.43       1837.18        71.60 o                         
  -3   9   3       1275.54       1308.13        32.80 o                         
  -2   9   3       1430.30       1339.42        31.07 o                         
  -1   9   3        462.79        412.94        15.13 o                         
   0   9   3         42.27         23.03         3.77 o                         
   1   9   3         69.15         98.83         7.42 o                         
   2   9   3       1730.11       1837.61        32.69 o                         
   3   9   3       3309.56       3432.33        46.87 o                         
   4   9   3       6494.16       6759.87        92.28 o                         
   5   9   3       8737.37       9041.60       119.65 o                         
   6   9   3       7264.59       7471.67       122.53 o                         
   7   9   3       8912.47       9084.22       143.12 o                         
   8   9   3       6090.80       6067.28       118.16 o                         
   9   9   3       4202.19       4192.69       101.78 o                         
  10   9   3       2569.82       2633.93        83.31 o                         
  -5  10   3          5.37         -9.12         8.41 o                         
  -4  10   3         18.74          7.88         7.98 o                         
  -3  10   3        377.39        375.47        18.40 o                         
  -2  10   3        718.99        792.62        30.30 o                         
  -1  10   3       2012.87       2045.59        43.17 o                         
   0  10   3       4056.49       4138.72        55.86 o                         
   1  10   3       4908.42       5187.83        65.94 o                         
   2  10   3       5571.66       5690.60        74.28 o                         
   3  10   3       4545.42       4533.54        59.64 o                         
   4  10   3       3784.10       3855.31        53.49 o                         
   5  10   3       2819.92       2788.09        50.60 o                         
   6  10   3       2222.29       2052.29        44.26 o                         
   7  10   3        415.65        399.23        18.94 o                         
   8  10   3        115.34         75.36         9.73 o                         
   9  10   3          4.79         -0.08         6.76 o                         
  -4  11   3        219.19        199.22        18.97 o                         
  -3  11   3       1473.89       1582.19        50.53 o                         
  -2  11   3       3077.19       3276.63        76.77 o                         
  -1  11   3       3977.12       3952.71        78.78 o                         
   0  11   3       4646.79       4875.06        65.60 o                         
   1  11   3       7683.88       7954.22        94.32 o                         
   2  11   3       6247.93       6029.60        83.30 o                         
   3  11   3       4889.29       5016.98        66.02 o                         
   4  11   3       2904.28       2867.11        44.97 o                         
   5  11   3       1921.13       1764.31        39.20 o                         
   6  11   3        744.62        729.64        25.54 o                         
   7  11   3        275.82        203.43        14.99 o                         
   8  11   3         76.88         50.91        10.45 o                         
   9  11   3         42.23          2.96         9.14 o                         
  -3  12   3       2557.68       2525.04        68.41 o                         
  -2  12   3       2284.42       2239.90        62.58 o                         
  -1  12   3       2413.41       2309.95        69.87 o                         
   0  12   3       1071.89        999.89        26.04 o                         
   1  12   3        225.23        167.79        11.48 o                         
   2  12   3        124.02        154.68        10.44 o                         
   3  12   3          4.75          5.04         4.02 o                         
   4  12   3        434.67        441.50        17.01 o                         
   5  12   3        620.28        700.25        25.21 o                         
   6  12   3        938.92        938.98        33.00 o                         
   7  12   3        895.28        837.52        28.85 o                         
   8  12   3        790.57        735.74        29.91 o                         
  -2  13   3          0.39         13.12         7.81 o                         
  -1  13   3         10.91          0.23         7.33 o                         
   0  13   3        101.20         69.11         8.96 o                         
   1  13   3         26.48         28.19         5.66 o                         
   2  13   3         16.34          8.92         6.28 o                         
   3  13   3         44.50         25.98         5.48 o                         
   4  13   3         14.82          7.02         5.22 o                         
   5  13   3        590.51        616.54        28.05 o                         
   6  13   3        357.45        369.25        20.38 o                         
   7  13   3       1022.54       1036.45        34.44 o                         
   8  13   3        489.32        487.28        30.63 o                         
  -1  14   3          0.38        -11.17         7.45 o                         
   0  14   3         73.32         78.37        11.56 o                         
   1  14   3         46.26         35.50         8.31 o                         
   2  14   3        410.13        522.55        34.27 o                         
   3  14   3        461.42        452.57        24.46 o                         
   4  14   3        723.69        595.81        21.99 o                         
   5  14   3         51.99         61.80        13.41 o                         
   6  14   3        200.70        162.26        21.35 o                         
   7  14   3         42.31         35.27         9.90 o                         
   2  15   3       1637.49       1624.03        59.38 o                         
   3  15   3       1335.66       1168.94        51.05 o                         
   4  15   3       1181.01       1100.55        31.68 o                         
   5  15   3        771.04        795.12        33.12 o                         
  -3 -13   4        294.10        276.58        22.30 o                         
  -2 -13   4        109.62         90.40        13.21 o                         
  -6 -12   4         18.95         31.59        13.06 o                         
  -5 -12   4         21.29         23.41         8.54 o                         
  -4 -12   4        470.47        520.66        21.48 o                         
  -3 -12   4       1436.14       1528.82        47.29 o                         
  -2 -12   4       2141.88       2230.52        60.57 o                         
  -1 -12   4       4329.95       4466.44        94.48 o                         
   0 -12   4       3691.91       3617.50        81.61 o                         
   1 -12   4       3555.29       3622.80        62.48 o                         
  -7 -11   4       1098.16       1158.55        57.58 o                         
  -6 -11   4       2341.89       2324.64        80.82 o                         
  -5 -11   4       2331.47       2310.12        51.16 o                         
  -4 -11   4       2168.48       2149.19        44.12 o                         
  -3 -11   4       2559.26       2535.11        52.81 o                         
  -2 -11   4       1631.71       1735.71        43.71 o                         
  -1 -11   4        787.38        756.89        27.48 o                         
   0 -11   4        210.05        172.12        13.81 o                         
   1 -11   4         51.23         70.07         8.20 o                         
   2 -11   4        114.46         97.19        11.20 o                         
  -8 -10   4        593.45        625.25        45.84 o                         
  -7 -10   4       1132.60       1047.66        52.66 o                         
  -6 -10   4        964.22        968.16        48.09 o                         
  -5 -10   4       2076.78       2128.73        37.63 o                         
  -4 -10   4       1922.41       1856.04        37.32 o                         
  -3 -10   4       1721.63       1692.62        38.54 o                         
  -2 -10   4       1496.24       1606.70        37.41 o                         
  -1 -10   4        493.09        467.52        18.78 o                         
   0 -10   4        237.91        272.97        15.52 o                         
   1 -10   4         85.33         74.95         8.76 o                         
   2 -10   4         18.97          8.51         5.86 o                         
   3 -10   4         39.48         13.62        12.45 o                         
   4 -10   4        140.52        108.36        20.18 o                         
  -8  -9   4       1023.06       1030.65        39.94 o                         
  -7  -9   4       1253.39       1237.40        41.52 o                         
  -6  -9   4          4.44          7.39         5.89 o                         
  -5  -9   4         31.32         24.42         5.61 o                         
  -4  -9   4        390.00        395.19        13.68 o                         
  -3  -9   4        524.51        496.21        16.68 o                         
  -2  -9   4       1731.82       1762.38        34.06 o                         
  -1  -9   4       1563.88       1594.36        30.24 o                         
   0  -9   4       1979.80       1971.27        36.03 o                         
   1  -9   4        852.38        828.13        22.11 o                         
   2  -9   4        322.92        335.34        13.62 o                         
   3  -9   4        249.08        235.98        20.99 o                         
   4  -9   4          2.44          2.79         8.72 o                         
   5  -9   4          6.83        -18.11        12.07 o                         
  -9  -8   4        377.56        409.65        28.74 o                         
  -8  -8   4        284.03        275.71        22.43 o                         
  -7  -8   4        831.05        859.81        36.16 o                         
  -6  -8   4         38.40         24.75         6.50 o                         
  -5  -8   4         22.15         26.25         4.50 o                         
  -4  -8   4        195.99        180.01         9.34 o                         
  -3  -8   4        245.93        281.63        12.16 o                         
  -2  -8   4        931.99        943.83        24.45 o                         
  -1  -8   4       2586.04       2674.96        41.88 o                         
   0  -8   4       3183.31       3302.50        48.41 o                         
   1  -8   4       2510.73       2534.81        43.06 o                         
   2  -8   4       2212.80       2123.61        48.17 o                         
   3  -8   4       2186.52       2279.12        54.62 o                         
   4  -8   4       1785.76       1680.95        68.50 o                         
   5  -8   4        862.39        865.67        46.61 o                         
  -9  -7   4        121.52        125.09        21.46 o                         
  -8  -7   4        160.43        142.09        28.32 o                         
  -7  -7   4        450.32        447.73        25.50 o                         
  -6  -7   4        937.13        977.66        27.05 o                         
  -5  -7   4       1001.17        976.95        23.60 o                         
  -4  -7   4       3312.04       3396.27        46.73 o                         
  -3  -7   4       1991.44       1912.31        30.38 o                         
  -2  -7   4        718.46        758.01        20.78 o                         
  -1  -7   4        446.73        445.18        14.12 o                         
   0  -7   4        197.12        214.31        10.48 o                         
   1  -7   4         51.31         34.00         4.86 o                         
   2  -7   4        332.63        324.25        12.61 o                         
   3  -7   4       1503.75       1489.84        38.09 o                         
   4  -7   4       1212.11       1242.45        33.53 o                         
   5  -7   4       1517.76       1610.06        78.87 o                         
   6  -7   4       2060.22       2189.99        94.00 o                         
  -9  -6   4        107.00        112.07        11.74 o                         
  -8  -6   4        546.71        517.50        23.25 o                         
  -7  -6   4       1470.15       1501.29        36.12 o                         
  -6  -6   4       3202.77       3157.06        61.52 o                         
  -5  -6   4       4564.48       4500.66        70.61 o                         
  -4  -6   4       1421.25       1434.84        32.52 o                         
  -3  -6   4       3400.34       3341.46        43.99 o                         
  -2  -6   4       3430.44       3342.69        66.71 o                         
  -1  -6   4       1192.53       1196.32        25.27 o                         
   0  -6   4        237.51        220.16         9.94 o                         
   1  -6   4        134.76        146.08         7.68 o                         
   2  -6   4        782.91        800.80        17.99 o                         
   3  -6   4          7.50         15.10         4.72 o                         
   4  -6   4       2311.16       2303.70        57.05 o                         
   5  -6   4       2414.86       2453.42        61.90 o                         
   6  -6   4       2996.53       3101.82        76.28 o                         
   7  -6   4       1513.26       1580.89        66.13 o                         
 -10  -5   4       3305.05       3381.38        82.27 o                         
  -9  -5   4       3095.24       3103.26        70.54 o                         
  -8  -5   4       4056.22       3995.02        81.62 o                         
  -7  -5   4       2389.67       2300.34        49.82 o                         
  -6  -5   4       1320.96       1316.16        28.70 o                         
  -5  -5   4         90.00         53.19         5.70 o                         
  -4  -5   4        683.28        742.48        16.76 o                         
  -3  -5   4       7692.43       8039.33        96.24 o                         
  -2  -5   4       9002.47       9296.83        92.62 o                         
  -1  -5   4      13300.47      13050.95       125.15 o                         
   0  -5   4      16005.38      16080.80       164.05 o                         
   1  -5   4      18960.96      18622.77       172.17 o                         
   2  -5   4      12478.75      12116.50       148.64 o                         
   3  -5   4      13109.94      13034.45       161.14 o                         
   4  -5   4       4473.02       4372.02        64.78 o                         
   5  -5   4       2697.80       2679.70        61.18 o                         
   6  -5   4       1112.10       1086.07        32.25 o                         
   7  -5   4        373.55        331.41        24.67 o                         
 -10  -4   4          0.66          8.66         8.99 o                         
  -9  -4   4         17.82         13.95         6.89 o                         
  -8  -4   4        229.91        269.18        17.75 o                         
  -7  -4   4        375.22        403.06        19.55 o                         
  -6  -4   4       1700.16       1801.47        33.73 o                         
  -5  -4   4       3481.08       3487.91        50.84 o                         
  -4  -4   4       2697.90       2607.25        38.60 o                         
  -3  -4   4       2367.91       2298.38        35.98 o                         
  -2  -4   4        934.48        832.20        21.06 o                         
  -1  -4   4       4954.34       5339.81        57.09 o                         
   0  -4   4        555.91        471.52        12.60 o                         
   1  -4   4        365.02        328.01        11.44 o                         
   2  -4   4        130.18        169.81         9.24 o                         
   3  -4   4          5.64          5.71         2.32 o                         
   4  -4   4         61.84         74.18         6.44 o                         
   5  -4   4        305.62        283.62        14.95 o                         
   6  -4   4        800.75        825.77        33.61 o                         
   7  -4   4         14.17         13.70         7.43 o                         
   8  -4   4         16.89         35.96        11.21 o                         
 -10  -3   4          2.96         -6.19         8.64 o                         
  -9  -3   4         84.17         62.95        10.23 o                         
  -8  -3   4        527.64        551.87        24.81 o                         
  -7  -3   4       1490.93       1426.03        39.07 o                         
  -6  -3   4       2096.31       2137.84        41.78 o                         
  -5  -3   4       4993.78       5154.10        72.90 o                         
  -4  -3   4       3814.96       3717.70        53.72 o                         
  -3  -3   4       2818.34       2482.11        47.75 o                         
  -2  -3   4       4228.18       4046.69        74.75 o                         
  -1  -3   4        893.04        734.39        14.89 o                         
   0  -3   4       2053.48       2010.03        28.53 o                         
   1  -3   4       3688.78       3558.14        50.88 o                         
   2  -3   4        683.27        619.69        17.37 o                         
   3  -3   4       1790.64       1759.96        32.41 o                         
   4  -3   4       2455.96       2537.50        44.51 o                         
   5  -3   4        798.88        807.11        22.58 o                         
   6  -3   4       1306.95       1219.88        30.56 o                         
   7  -3   4        531.06        532.52        23.66 o                         
   8  -3   4        469.43        430.21        29.28 o                         
 -10  -2   4        834.66        794.99        49.09 o                         
  -9  -2   4       1436.45       1419.36        44.00 o                         
  -8  -2   4        481.32        448.00        22.58 o                         
  -7  -2   4        831.10        797.41        28.51 o                         
  -6  -2   4         76.09         48.81         6.40 o                         
  -5  -2   4         22.75         15.34         3.78 o                         
  -4  -2   4        360.83        459.48        14.36 o                         
  -3  -2   4       1757.63       1743.78        35.06 o                         
  -2  -2   4        285.06        301.93        11.68 o                         
  -1  -2   4        884.44        848.56        17.36 o                         
   0  -2   4        291.37        263.83         7.23 o                         
   1  -2   4       2945.83       3153.52        41.92 o                         
   2  -2   4        779.56        916.22        22.37 o                         
   3  -2   4        460.62        480.73        13.46 o                         
   4  -2   4       1670.74       1712.25        31.47 o                         
   5  -2   4        835.19        898.21        25.15 o                         
   6  -2   4       1995.17       2127.93        46.51 o                         
   7  -2   4       2207.47       2211.59        51.90 o                         
   8  -2   4       2095.14       2165.35        60.42 o                         
   9  -2   4       1209.89       1198.70        61.47 o                         
 -10  -1   4        326.10        276.65        28.32 o                         
  -9  -1   4       1013.50        986.53        45.08 o                         
  -8  -1   4        343.36        340.18        20.43 o                         
  -7  -1   4        532.89        577.49        24.72 o                         
  -6  -1   4        259.41        252.49        17.43 o                         
  -5  -1   4        314.77        309.16        13.53 o                         
  -4  -1   4        264.95        273.28        13.04 o                         
  -3  -1   4       5033.21       5321.41        73.68 o                         
  -2  -1   4       8344.67       8564.59        99.87 o                         
  -1  -1   4      15788.57      15973.00       180.09 o                         
   1  -1   4      36995.65      35843.53       760.04 o                         
   2  -1   4      40185.64      39230.96       444.48 o                         
   3  -1   4      28614.06      28431.68       307.59 o                         
   4  -1   4      14317.42      13935.01       154.92 o                         
   5  -1   4       6278.83       6240.86        86.44 o                         
   6  -1   4       3193.31       3088.07        69.63 o                         
   7  -1   4        349.15        285.08        16.17 o                         
   8  -1   4          3.71          1.45         6.76 o                         
   9  -1   4        257.28        309.13        36.20 o                         
  -9   0   4          2.13         -5.78         7.07 o                         
  -8   0   4        323.02        284.70        19.35 o                         
  -7   0   4         96.51        106.88        11.14 o                         
  -6   0   4       3525.43       3665.16        55.51 o                         
  -5   0   4       2230.84       2257.29        37.99 o                         
  -4   0   4       5852.76       6210.37        87.91 o                         
  -3   0   4       5591.80       5529.34        73.58 o                         
  -2   0   4      17030.99      17100.86       176.02 o                         
  -1   0   4      11311.80      11001.70       122.94 o                         
   0   0   4       7932.20       7761.96       100.48 o                         
   1   0   4       6445.22       6262.86        65.12 o                         
   2   0   4       2078.00       1961.53        30.78 o                         
   3   0   4        991.10        945.88        22.09 o                         
   4   0   4         78.04        122.05         7.80 o                         
   5   0   4        491.50        520.51        17.71 o                         
   6   0   4        576.37        615.30        20.91 o                         
   7   0   4       1015.18       1081.31        41.12 o                         
   8   0   4        950.25        959.25        43.18 o                         
   9   0   4       1170.63       1309.67        51.62 o                         
  -9   1   4        478.95        532.05        29.03 o                         
  -8   1   4       1217.09       1275.01        37.80 o                         
  -7   1   4       3210.54       3277.47        57.65 o                         
  -6   1   4       5244.71       5408.25        79.16 o                         
  -5   1   4      11469.15      11501.96       190.62 o                         
  -4   1   4      19150.36      19500.40       195.88 o                         
  -3   1   4      24924.34      24186.08       248.01 o                         
  -2   1   4      15316.17      14541.56       160.99 o                         
  -1   1   4      12120.12      11414.17       126.27 o                         
   0   1   4      26508.37      25362.95       537.11 o                         
   1   1   4       4145.59       4089.77        49.90 o                         
   2   1   4       1516.46       1515.72        29.51 o                         
   3   1   4       2516.62       3090.58        44.36 o                         
   4   1   4       1721.67       1822.76        34.95 o                         
   5   1   4       1062.40       1105.91        24.79 o                         
   6   1   4       2198.80       2116.35        41.87 o                         
   7   1   4       1807.37       1802.76        42.51 o                         
   8   1   4       1520.35       1494.97        42.97 o                         
   9   1   4        874.93        839.08        37.91 o                         
  10   1   4        309.96        278.43        24.42 o                         
  -9   2   4       3374.43       3392.43        92.10 o                         
  -8   2   4       3639.98       3703.43        74.25 o                         
  -7   2   4       6136.07       6062.77        95.58 o                         
  -6   2   4       3338.92       3267.87        64.04 o                         
  -5   2   4       2382.39       2275.00        39.61 o                         
  -4   2   4        346.23        290.37        12.00 o                         
  -3   2   4         13.96         12.98         2.95 o                         
  -2   2   4        429.80        491.12        13.20 o                         
  -1   2   4       5175.68       5337.68        68.21 o                         
   0   2   4      20297.03      20674.99       207.52 o                         
   1   2   4      19783.21      19627.73       240.91 o                         
   2   2   4      10424.31      10218.19       122.89 o                         
   3   2   4      10095.50       9792.76       170.58 o                         
   4   2   4       7553.95       7451.42        92.85 o                         
   5   2   4       2703.95       2583.90        45.68 o                         
   6   2   4        819.24        749.46        24.03 o                         
   7   2   4         66.34         28.88         4.81 o                         
   8   2   4         37.65         43.50         7.73 o                         
   9   2   4         96.55         85.78        11.42 o                         
  10   2   4        158.83        132.70        18.87 o                         
  -9   3   4         89.02         75.35        10.97 o                         
  -8   3   4         78.24         46.47        15.16 o                         
  -7   3   4          5.65          2.49         5.82 o                         
  -6   3   4          0.67          3.22         3.01 o                         
  -5   3   4         41.90         21.11         4.57 o                         
  -4   3   4          8.16         17.82         3.50 o                         
  -3   3   4       1236.20       1315.51        28.92 o                         
  -2   3   4        176.48        150.25        10.56 o                         
  -1   3   4       1691.75       1949.22        29.53 o                         
   0   3   4       1331.30       1477.86        22.45 o                         
   1   3   4        989.49       1216.79        21.01 o                         
   2   3   4       1592.60       1894.67        38.61 o                         
   3   3   4       1196.50       1323.78        22.16 o                         
   4   3   4       6927.74       7356.57       116.47 o                         
   5   3   4       2454.85       2657.57        43.51 o                         
   6   3   4        601.26        619.52        19.40 o                         
   7   3   4          6.60         11.65         3.89 o                         
   8   3   4          5.53         -1.13         3.76 o                         
   9   3   4        269.27        268.07        21.45 o                         
  10   3   4        720.17        735.62        34.47 o                         
  -8   4   4          2.68         -3.48         8.32 o                         
  -7   4   4         13.25         -6.23         4.15 o                         
  -6   4   4        236.03        163.56        11.72 o                         
  -5   4   4        177.96        101.61        12.16 o                         
  -4   4   4          6.86          6.77         2.75 o                         
  -3   4   4        221.50        249.82        10.70 o                         
  -2   4   4         75.85         40.96         4.12 o                         
  -1   4   4        395.89        377.00        10.84 o                         
   0   4   4         18.77         17.49         1.97 o                         
   1   4   4       1454.74       1452.14        24.33 o                         
   2   4   4        385.62        336.80        10.84 o                         
   3   4   4        230.19        284.49        12.22 o                         
   4   4   4        468.52        455.10        12.95 o                         
   5   4   4       2842.90       3184.28        47.16 o                         
   6   4   4        632.87        657.83        19.71 o                         
   7   4   4       1804.73       1930.21        41.86 o                         
   8   4   4       3052.50       3157.08        61.89 o                         
   9   4   4       1835.37       1887.36        50.95 o                         
  10   4   4        990.20       1023.57        39.09 o                         
  -8   5   4          2.77         -8.62        11.17 o                         
  -7   5   4        119.56        202.39        23.63 o                         
  -6   5   4        633.89        744.47        27.78 o                         
  -5   5   4       2194.03       2335.40        49.01 o                         
  -4   5   4       2545.45       2669.67        46.86 o                         
  -3   5   4       4775.01       4963.75        75.58 o                         
  -2   5   4       7002.21       6952.86        81.36 o                         
  -1   5   4       9122.34       9630.43       121.20 o                         
   0   5   4       1451.09       1295.18        19.95 o                         
   1   5   4         77.11         59.55         4.52 o                         
   2   5   4         20.33         36.66         3.18 o                         
   3   5   4        322.88        310.64         9.72 o                         
   4   5   4       6415.59       6910.29        81.65 o                         
   5   5   4       4825.97       4659.89        69.23 o                         
   6   5   4      12924.00      13457.65       158.89 o                         
   7   5   4       5140.71       5133.68        69.69 o                         
   8   5   4       6079.84       5990.03       119.87 o                         
   9   5   4       4284.59       4111.72        80.70 o                         
  10   5   4       3230.70       3244.49        86.03 o                         
  -8   6   4       1172.67       1242.78        64.78 o                         
  -7   6   4       1530.69       1601.48        50.64 o                         
  -6   6   4       1576.54       1513.21        44.28 o                         
  -5   6   4       1391.95       1234.06        34.06 o                         
  -4   6   4        380.39        321.24        17.07 o                         
  -3   6   4        226.77        271.08        12.17 o                         
  -2   6   4       3087.68       3469.11        52.50 o                         
  -1   6   4       9789.84      10386.46       111.27 o                         
   0   6   4      15365.50      15402.28       258.92 o                         
   1   6   4      17702.91      17607.22       197.74 o                         
   2   6   4      40887.81      41130.18       409.72 o                         
   3   6   4      27203.20      26358.40       518.82 o                         
   4   6   4      19261.73      18674.58       361.14 o                         
   5   6   4      13239.11      12814.84       181.32 o                         
   6   6   4       8507.13       8303.65       120.80 o                         
   7   6   4       3479.78       3442.10        53.78 o                         
   8   6   4       1330.35       1242.71        31.46 o                         
   9   6   4          1.16          6.65         6.52 o                         
  10   6   4         38.09         22.68         9.38 o                         
  -7   7   4          0.87          0.47         7.56 o                         
  -6   7   4         37.32         31.74         9.30 o                         
  -5   7   4        220.93        224.55        17.20 o                         
  -4   7   4       1974.68       2036.43        44.40 o                         
  -3   7   4       2523.36       2584.26        46.42 o                         
  -2   7   4       3877.83       3764.89        57.90 o                         
  -1   7   4       5919.51       6122.91        67.53 o                         
   0   7   4       6519.31       6034.15        95.89 o                         
   1   7   4       9211.90       8951.81        98.21 o                         
   2   7   4       2314.36       2050.48        28.95 o                         
   3   7   4       2171.78       2140.31        30.29 o                         
   4   7   4       1648.02       1395.45        26.31 o                         
   5   7   4        228.78        179.99         9.13 o                         
   6   7   4          0.39          8.49         3.79 o                         
   7   7   4          1.23          4.21         4.45 o                         
   8   7   4         55.56         44.02         8.55 o                         
   9   7   4         15.61          3.64         4.74 o                         
  10   7   4          0.50          4.25         9.26 o                         
  -7   8   4        320.18        188.65        46.15 o                         
  -6   8   4       1805.37       1764.80        51.07 o                         
  -5   8   4       2979.74       3056.90        79.85 o                         
  -4   8   4       5129.87       5035.91       117.74 o                         
  -3   8   4       7153.38       7086.14        99.22 o                         
  -2   8   4       9211.34       8866.48       119.05 o                         
  -1   8   4       7987.16       7801.93        93.83 o                         
   0   8   4       5154.72       4818.32        57.39 o                         
   1   8   4       4209.06       4052.26        49.58 o                         
   2   8   4       1667.69       1530.32        31.44 o                         
   3   8   4        829.76        805.05        20.03 o                         
   4   8   4         33.10         13.42         3.08 o                         
   5   8   4        282.30        294.57        12.19 o                         
   6   8   4         21.98          8.93         4.05 o                         
   7   8   4         41.22         35.21         7.36 o                         
   8   8   4         24.77          2.11         6.69 o                         
   9   8   4         23.77         -1.54         6.53 o                         
  10   8   4          2.85          6.92         9.56 o                         
  -6   9   4        283.88        229.20        22.68 o                         
  -5   9   4       1108.12        952.86        30.11 o                         
  -4   9   4        231.00        190.40        14.68 o                         
  -3   9   4        141.13        116.78        10.64 o                         
  -2   9   4        150.13        185.32        14.04 o                         
  -1   9   4        131.67        127.48         7.21 o                         
   0   9   4         52.66         46.18         4.85 o                         
   1   9   4        686.86        735.07        18.19 o                         
   2   9   4        458.20        430.20        12.94 o                         
   3   9   4        222.38        193.88         8.88 o                         
   4   9   4         11.74         17.85         2.83 o                         
   5   9   4        395.90        427.19        19.05 o                         
   6   9   4        549.53        601.56        19.11 o                         
   7   9   4        996.28        993.00        31.95 o                         
   8   9   4       1492.31       1642.65        48.63 o                         
   9   9   4       1606.23       1720.29        61.57 o                         
  10   9   4        965.26        966.39        45.77 o                         
  -5  10   4         17.80          8.89         7.07 o                         
  -4  10   4          5.80         -1.18         6.96 o                         
  -3  10   4        199.21        181.61        15.80 o                         
  -2  10   4        366.81        404.19        20.29 o                         
  -1  10   4       1037.50       1171.59        32.86 o                         
   0  10   4        898.14        993.98        29.29 o                         
   1  10   4       4230.68       4370.82        60.27 o                         
   2  10   4       5012.92       5389.20        66.81 o                         
   3  10   4       7496.28       7669.02        91.86 o                         
   4  10   4       6581.94       6672.88        84.60 o                         
   5  10   4       4378.10       4514.43        73.75 o                         
   6  10   4       4412.99       4339.26        72.71 o                         
   7  10   4       1269.15       1197.39        32.35 o                         
   8  10   4        426.07        390.12        24.47 o                         
   9  10   4         13.34         -5.53         9.18 o                         
  -4  11   4        251.14        233.66        21.47 o                         
  -3  11   4        226.99        247.70        23.09 o                         
  -2  11   4       1103.59       1185.88        41.28 o                         
  -1  11   4       1748.25       1832.82        47.86 o                         
   0  11   4       1720.36       1636.94        30.22 o                         
   1  11   4       1385.34       1455.11        26.58 o                         
   2  11   4       1401.52       1403.56        29.06 o                         
   3  11   4       1529.78       1411.82        28.18 o                         
   4  11   4       1069.83       1031.29        23.12 o                         
   5  11   4        174.83        156.92        12.95 o                         
   6  11   4         11.12         16.29         6.16 o                         
   7  11   4         67.20         70.52        10.69 o                         
   8  11   4        187.45        207.71        16.06 o                         
   9  11   4        293.22        290.66        21.63 o                         
  -3  12   4       3469.38       3407.10        83.02 o                         
  -2  12   4       2921.61       2877.80        73.06 o                         
  -1  12   4       3289.93       3394.71        74.73 o                         
   0  12   4       3892.50       3747.28        57.82 o                         
   1  12   4       3029.86       3145.47        47.59 o                         
   2  12   4       1241.40       1112.37        27.75 o                         
   3  12   4        172.21        111.90         9.83 o                         
   4  12   4         90.66         91.13         7.96 o                         
   5  12   4        402.91        408.93        21.61 o                         
   6  12   4       1613.37       1703.45        42.49 o                         
   7  12   4       1549.42       1572.75        40.09 o                         
   8  12   4       2972.37       3076.71        72.28 o                         
   9  12   4       1929.81       1762.83        62.37 o                         
  -2  13   4        174.89        146.58        19.25 o                         
  -1  13   4         33.54         31.58         8.36 o                         
   0  13   4        557.47        582.36        19.91 o                         
   1  13   4       1026.64       1050.54        27.35 o                         
   2  13   4       1062.79       1194.67        33.35 o                         
   3  13   4       1649.19       1687.35        42.11 o                         
   4  13   4       3280.16       3217.90        68.36 o                         
   5  13   4       2070.15       2069.74        61.62 o                         
   6  13   4       1663.91       1582.03        42.00 o                         
   7  13   4        644.93        650.69        27.91 o                         
   8  13   4        127.90        166.16        19.49 o                         
  -1  14   4        199.86        190.94        18.95 o                         
   0  14   4         88.77         67.02         7.80 o                         
   1  14   4        252.17        272.16        14.07 o                         
   2  14   4        371.66        415.72        16.24 o                         
   3  14   4        361.50        319.47        15.35 o                         
   4  14   4          9.67          9.92         5.18 o                         
   5  14   4         52.31         60.24        12.42 o                         
   6  14   4          8.82         -1.20         6.86 o                         
   7  14   4          5.10          4.40         7.51 o                         
   1  15   4        120.76        121.57        14.58 o                         
   2  15   4         17.78          6.16         8.89 o                         
   3  15   4         83.59         53.69         9.61 o                         
   4  15   4        126.12        119.30        15.04 o                         
   5  15   4          3.06        -11.31         7.54 o                         
  -5 -12   5        463.92        494.36        26.13 o                         
  -4 -12   5        247.30        314.66        26.41 o                         
  -3 -12   5          9.98         24.68         9.30 o                         
  -2 -12   5          0.85         -6.61         7.42 o                         
  -1 -12   5        298.00        304.41        27.71 o                         
   0 -12   5        362.28        418.96        22.63 o                         
  -6 -11   5       1003.05       1125.46        55.91 o                         
  -5 -11   5       2394.27       2418.75        59.55 o                         
  -4 -11   5       3340.85       3505.29       112.63 o                         
  -3 -11   5       2762.14       2829.38        55.03 o                         
  -2 -11   5       3696.91       3909.10        78.64 o                         
  -1 -11   5       2645.06       2931.81        71.00 o                         
   0 -11   5       1290.67       1271.87        34.16 o                         
   1 -11   5        906.03        839.51        33.37 o                         
   2 -11   5          0.52         11.51        10.77 o                         
  -7 -10   5       1282.30       1312.49        61.31 o                         
  -6 -10   5        648.92        682.50        53.15 o                         
  -5 -10   5        775.73        798.97        38.50 o                         
  -4 -10   5        454.89        449.36        24.82 o                         
  -3 -10   5        140.42        131.15        13.42 o                         
  -2 -10   5         10.87         11.64         4.90 o                         
  -1 -10   5        121.30        103.74        17.24 o                         
   0 -10   5        569.79        612.03        24.04 o                         
   1 -10   5       1079.75       1073.06        31.47 o                         
   2 -10   5        935.75        886.99        43.69 o                         
   3 -10   5       1003.30       1084.81        40.31 o                         
  -8  -9   5       1932.87       1879.18        81.66 o                         
  -7  -9   5       2709.74       2709.11        88.71 o                         
  -6  -9   5       2958.96       2770.38        98.46 o                         
  -5  -9   5       1849.22       1807.93        43.86 o                         
  -4  -9   5        151.59        152.39        13.78 o                         
  -3  -9   5         28.15         13.37         4.38 o                         
  -2  -9   5        625.31        605.93        18.87 o                         
  -1  -9   5        734.05        713.44        23.00 o                         
   0  -9   5       2079.96       2063.26        42.09 o                         
   1  -9   5       3252.99       2961.26        65.62 o                         
   2  -9   5       2501.09       2529.50        63.24 o                         
   3  -9   5       1746.36       1754.28        51.10 o                         
   4  -9   5       1376.19       1421.96        70.38 o                         
  -8  -8   5         89.92         59.26        12.97 o                         
  -7  -8   5       1706.05       1728.94        66.39 o                         
  -6  -8   5       2673.78       2599.64        73.44 o                         
  -5  -8   5       5196.90       5154.83        85.12 o                         
  -4  -8   5       4934.70       5001.98        90.60 o                         
  -3  -8   5       6257.13       6209.15        78.22 o                         
  -2  -8   5       4151.43       4073.24        62.47 o                         
  -1  -8   5       4112.32       4093.05        61.94 o                         
   0  -8   5       1297.78       1276.66        29.19 o                         
   1  -8   5        215.17        189.86        10.38 o                         
   2  -8   5          0.78         -3.28         4.90 o                         
   3  -8   5         57.76         40.67         8.68 o                         
   4  -8   5        154.13        159.77        20.64 o                         
   5  -8   5        224.75        184.04        23.35 o                         
  -9  -7   5        200.86        240.33        23.78 o                         
  -8  -7   5         40.36         35.18         9.77 o                         
  -7  -7   5         21.31         11.38         4.60 o                         
  -6  -7   5          6.52          0.40         4.61 o                         
  -5  -7   5        245.93        220.97        11.47 o                         
  -4  -7   5        100.65         60.90         6.98 o                         
  -3  -7   5        194.88        231.16        13.73 o                         
  -2  -7   5        759.14        764.05        19.79 o                         
  -1  -7   5        389.11        422.78        14.16 o                         
   0  -7   5        251.77        280.98        11.65 o                         
   1  -7   5        201.59        236.25        14.13 o                         
   2  -7   5        376.84        362.70        17.24 o                         
   3  -7   5         40.51         42.14         7.86 o                         
   4  -7   5        474.81        466.77        25.00 o                         
   5  -7   5       1278.71       1192.96        55.30 o                         
   6  -7   5       1106.44       1121.96        80.52 o                         
  -9  -6   5        309.39        291.71        20.46 o                         
  -8  -6   5        263.46        212.85        16.22 o                         
  -7  -6   5        425.11        340.92        19.30 o                         
  -6  -6   5        475.18        442.24        20.15 o                         
  -5  -6   5          7.20          4.43         3.36 o                         
  -4  -6   5         28.00         19.11         3.82 o                         
  -3  -6   5        345.21        315.01        13.78 o                         
  -2  -6   5        208.33        205.04         8.68 o                         
  -1  -6   5        271.47        297.62        11.85 o                         
   0  -6   5        362.10        362.93        12.68 o                         
   1  -6   5       1071.02       1052.22        25.79 o                         
   2  -6   5       3284.97       3362.61        57.98 o                         
   3  -6   5       2410.43       2416.06        54.96 o                         
   4  -6   5       2219.98       2290.05        60.46 o                         
   5  -6   5       1087.29       1123.31        42.14 o                         
   6  -6   5       1056.02       1021.10        51.55 o                         
   7  -6   5        598.14        607.10        56.54 o                         
  -9  -5   5        869.27        874.73        34.50 o                         
  -8  -5   5       1146.57       1130.50        36.71 o                         
  -7  -5   5       1904.63       1932.49        46.67 o                         
  -6  -5   5       1463.59       1426.75        35.41 o                         
  -5  -5   5        651.81        604.81        17.10 o                         
  -4  -5   5       1611.20       1591.56        29.84 o                         
  -3  -5   5        261.53        233.22        10.21 o                         
  -2  -5   5        556.90        598.53        15.68 o                         
  -1  -5   5       3264.75       3379.52        46.78 o                         
   0  -5   5       5845.83       5903.11        70.75 o                         
   1  -5   5       8709.83       8922.48       107.18 o                         
   2  -5   5       9069.10       9219.33       111.64 o                         
   3  -5   5      15061.22      14852.44       184.90 o                         
   4  -5   5      11327.27      11337.08       170.86 o                         
   5  -5   5       4754.27       4704.48        98.49 o                         
   6  -5   5       2717.65       2690.99        57.56 o                         
   7  -5   5       1387.76       1279.04        45.60 o                         
  -9  -4   5          1.97          2.91         6.26 o                         
  -8  -4   5        578.93        620.34        25.90 o                         
  -7  -4   5       2040.59       2176.20        46.94 o                         
  -6  -4   5       4133.97       4237.25        70.77 o                         
  -5  -4   5       8300.28       8277.61       103.55 o                         
  -4  -4   5      16960.69      17259.80       201.19 o                         
  -3  -4   5      23222.55      23762.87       299.03 o                         
  -2  -4   5      20903.35      20228.31       211.99 o                         
  -1  -4   5      21426.30      20777.04       203.29 o                         
   0  -4   5      14207.93      13771.09       171.28 o                         
   1  -4   5      11340.20      10935.45       131.47 o                         
   2  -4   5       4931.15       5045.14        72.98 o                         
   3  -4   5        569.81        523.96        20.04 o                         
   4  -4   5       1506.27       1632.32        37.20 o                         
   5  -4   5         53.00         43.27         7.57 o                         
   6  -4   5       1641.25       1647.65        42.70 o                         
   7  -4   5       1424.90       1456.47        42.36 o                         
   8  -4   5       1917.60       1938.55        65.43 o                         
  -9  -3   5        507.74        556.35        27.14 o                         
  -8  -3   5        805.14        778.71        30.46 o                         
  -7  -3   5       1891.39       1988.24        44.37 o                         
  -6  -3   5       2694.42       2621.70        45.88 o                         
  -5  -3   5       2137.27       2114.10        38.75 o                         
  -4  -3   5       5018.71       4992.48        69.59 o                         
  -3  -3   5       3241.00       3274.01        50.66 o                         
  -2  -3   5       4661.83       4587.93        63.08 o                         
  -1  -3   5       1745.07       1506.21        23.52 o                         
   0  -3   5        462.61        437.54        11.34 o                         
   1  -3   5        700.79        717.66        17.47 o                         
   2  -3   5         21.54         12.60         2.81 o                         
   3  -3   5         49.88         67.62         5.86 o                         
   4  -3   5        156.07        164.12         9.78 o                         
   5  -3   5        567.40        598.31        19.23 o                         
   6  -3   5        151.65        147.38        18.27 o                         
   7  -3   5         94.68        106.97        20.06 o                         
   8  -3   5          9.02         13.00         8.92 o                         
  -9  -2   5       3428.85       3526.68        78.84 o                         
  -8  -2   5       4142.76       4103.86        81.20 o                         
  -7  -2   5       5927.66       5975.60       106.48 o                         
  -6  -2   5       5056.87       4829.79        87.47 o                         
  -5  -2   5       6023.06       5902.36        81.76 o                         
  -4  -2   5       3624.32       3446.67        51.67 o                         
  -3  -2   5       3915.35       3896.52        55.34 o                         
  -2  -2   5        240.85        190.61         8.41 o                         
  -1  -2   5         39.54         18.57         2.80 o                         
   0  -2   5        883.81        960.62        16.34 o                         
   1  -2   5       2251.60       2418.50        35.74 o                         
   2  -2   5        156.33        122.00         7.32 o                         
   3  -2   5       3622.51       3471.10        51.73 o                         
   4  -2   5        187.86        157.45         8.91 o                         
   5  -2   5        578.37        600.83        17.85 o                         
   6  -2   5         13.78         14.19         5.04 o                         
   7  -2   5        671.28        628.70        25.78 o                         
   8  -2   5         10.45          9.28         6.39 o                         
   9  -2   5         68.55         50.71        12.82 o                         
  -9  -1   5          7.43        -10.00         6.67 o                         
  -8  -1   5          1.44         -0.23         5.17 o                         
  -7  -1   5        292.03        342.17        19.09 o                         
  -6  -1   5        377.18        372.40        16.58 o                         
  -5  -1   5       1040.02       1077.28        28.57 o                         
  -4  -1   5       1683.97       1672.90        31.74 o                         
  -3  -1   5       2695.45       2596.13        39.63 o                         
  -2  -1   5        628.37        520.54        13.14 o                         
  -1  -1   5        778.17        718.47        13.60 o                         
   0  -1   5         12.05          9.46         1.66 o                         
   1  -1   5        671.55        896.29        20.23 o                         
   2  -1   5        926.89        925.47        24.07 o                         
   3  -1   5       1400.61       1563.36        25.84 o                         
   4  -1   5       4836.10       5108.76        71.26 o                         
   5  -1   5       3238.71       3269.09        60.80 o                         
   6  -1   5       2792.62       2755.52        60.68 o                         
   7  -1   5       1455.11       1483.48        41.16 o                         
   8  -1   5        745.90        711.82        34.28 o                         
   9  -1   5         67.02         27.47        10.99 o                         
  -9   0   5         63.00         32.04         9.73 o                         
  -8   0   5        446.53        468.56        25.45 o                         
  -7   0   5         83.37        100.27        10.58 o                         
  -6   0   5       1340.68       1404.65        33.71 o                         
  -5   0   5       2078.86       2269.98        42.47 o                         
  -4   0   5       9223.00       9526.64       115.80 o                         
  -3   0   5       3070.71       3276.82        47.48 o                         
  -2   0   5      15019.61      15250.44       209.91 o                         
  -1   0   5       8222.45       8580.95       100.05 o                         
   0   0   5       8728.30       8664.73       105.30 o                         
   1   0   5       4967.93       5141.66        59.04 o                         
   2   0   5         82.78         51.51         5.06 o                         
   3   0   5        171.09        164.75         8.69 o                         
   4   0   5        401.69        490.49        12.59 o                         
   5   0   5       1538.45       1599.79        35.65 o                         
   6   0   5       4518.52       4680.63        73.08 o                         
   7   0   5       4215.81       4420.87        95.73 o                         
   8   0   5       4675.22       4756.50        90.03 o                         
   9   0   5       3483.85       3491.70        83.52 o                         
  -9   1   5          5.81         -0.77         7.24 o                         
  -8   1   5         95.84        101.13        12.86 o                         
  -7   1   5        647.45        663.53        24.94 o                         
  -6   1   5        502.13        551.19        18.24 o                         
  -5   1   5        809.24        841.47        23.65 o                         
  -4   1   5        392.34        364.50        13.98 o                         
  -3   1   5       3045.12       3091.82        46.14 o                         
  -2   1   5       1688.76       1738.41        27.08 o                         
  -1   1   5        234.92        184.31         7.29 o                         
   0   1   5         56.70         41.29         4.80 o                         
   1   1   5        347.06        469.43        10.56 o                         
   2   1   5        227.42        243.95         8.77 o                         
   3   1   5        430.35        358.39        12.03 o                         
   4   1   5       3181.99       3370.39        47.35 o                         
   5   1   5       4160.28       4282.26        63.38 o                         
   6   1   5       2531.57       2596.94        51.70 o                         
   7   1   5       2852.16       2800.66        60.35 o                         
   8   1   5       1633.93       1661.20        45.86 o                         
   9   1   5       1083.37       1107.69        43.58 o                         
  10   1   5        641.53        604.36        45.90 o                         
  -9   2   5       2475.13       2548.57        69.11 o                         
  -8   2   5       2074.91       2060.17        54.98 o                         
  -7   2   5       4093.16       4104.40        75.46 o                         
  -6   2   5       4816.59       4760.59        69.74 o                         
  -5   2   5       7803.18       7685.66        92.70 o                         
  -4   2   5       3820.44       3628.97        55.68 o                         
  -3   2   5       1370.78       1209.28        25.24 o                         
  -2   2   5         16.20         62.93         5.90 o                         
  -1   2   5         53.39         59.40         7.30 o                         
   0   2   5       5428.27       5748.71        68.87 o                         
   1   2   5      18465.25      18946.90       239.27 o                         
   2   2   5      25623.20      25855.44       276.65 o                         
   3   2   5      17369.28      16338.01       181.48 o                         
   4   2   5      17368.19      16795.66       190.38 o                         
   5   2   5      16565.67      15796.45       279.39 o                         
   6   2   5      10363.91      10035.65       126.90 o                         
   7   2   5       6383.48       6386.12        87.82 o                         
   8   2   5       3252.13       3108.35        66.96 o                         
   9   2   5       1010.27        939.73        38.40 o                         
  10   2   5        527.07        459.33        30.14 o                         
  -9   3   5        488.15        464.45        26.85 o                         
  -8   3   5         34.91         14.58         7.00 o                         
  -7   3   5         25.54         33.12         8.52 o                         
  -6   3   5        926.99       1037.91        27.37 o                         
  -5   3   5       2924.54       3238.66        55.71 o                         
  -4   3   5       6003.62       5984.04        82.83 o                         
  -3   3   5       8208.94       8255.77       111.81 o                         
  -2   3   5      17794.40      18098.66       188.67 o                         
  -1   3   5      26582.60      25827.67       296.54 o                         
   0   3   5      20254.81      18807.75       203.13 o                         
   1   3   5       9752.05       9598.18       110.21 o                         
   2   3   5       9162.00       8602.78       104.20 o                         
   3   3   5       6453.37       6410.68        90.38 o                         
   4   3   5       2422.94       2393.37        35.60 o                         
   5   3   5          8.22          3.67         2.44 o                         
   6   3   5        377.29        406.92        16.23 o                         
   7   3   5        592.14        609.49        20.84 o                         
   8   3   5        534.37        572.62        20.75 o                         
   9   3   5        574.83        588.80        28.79 o                         
  10   3   5        553.46        576.74        44.37 o                         
  -8   4   5         19.83         21.40         7.81 o                         
  -7   4   5        242.63        254.72        16.61 o                         
  -6   4   5         55.25         48.97         6.31 o                         
  -5   4   5        930.04        950.60        25.99 o                         
  -4   4   5       2107.29       2026.05        38.08 o                         
  -3   4   5       1799.42       1663.11        32.53 o                         
  -2   4   5       2399.63       2307.62        49.06 o                         
  -1   4   5       1544.55       1467.55        27.09 o                         
   0   4   5       5917.71       5620.89        64.99 o                         
   1   4   5       4963.67       4998.51        61.78 o                         
   2   4   5        622.96        751.56        17.62 o                         
   3   4   5        509.75        459.32        14.96 o                         
   4   4   5        538.08        530.46        15.29 o                         
   5   4   5       1927.65       1998.81        34.41 o                         
   6   4   5       2133.76       2261.53        39.90 o                         
   7   4   5        966.16       1010.09        27.19 o                         
   8   4   5       1141.02       1203.30        33.29 o                         
   9   4   5       1862.06       1939.02        52.92 o                         
  10   4   5       1135.62       1270.36        51.00 o                         
  -8   5   5       1291.92       1376.99        45.09 o                         
  -7   5   5       1300.85       1243.59        55.87 o                         
  -6   5   5       2189.93       2206.76        45.87 o                         
  -5   5   5       1666.46       1570.88        28.20 o                         
  -4   5   5       1817.31       1824.62        28.41 o                         
  -3   5   5       2012.24       1914.10        33.36 o                         
  -2   5   5       1809.96       1803.24        31.07 o                         
  -1   5   5        169.06        179.67         8.01 o                         
   0   5   5        111.99        150.87         6.24 o                         
   1   5   5        289.78        311.42        11.06 o                         
   2   5   5        273.98        379.18         9.48 o                         
   3   5   5        103.39        136.00         8.38 o                         
   4   5   5       1191.39       1351.40        27.92 o                         
   5   5   5         21.39         12.48         3.66 o                         
   6   5   5        813.63        851.38        22.73 o                         
   7   5   5       1564.26       1619.72        34.11 o                         
   8   5   5        440.65        441.73        21.63 o                         
   9   5   5        329.72        338.67        20.25 o                         
  10   5   5        390.71        372.22        25.81 o                         
  -8   6   5         75.48         53.50        13.02 o                         
  -7   6   5        291.37        326.71        21.74 o                         
  -6   6   5        317.82        355.89        20.81 o                         
  -5   6   5        181.67        220.25        13.60 o                         
  -4   6   5        410.60        450.07        16.27 o                         
  -3   6   5        153.14        161.77        11.96 o                         
  -2   6   5          3.58          3.01         2.40 o                         
  -1   6   5       1105.75       1180.74        23.88 o                         
   0   6   5       3604.06       3794.48        63.89 o                         
   1   6   5       1870.75       1911.58        31.91 o                         
   2   6   5       8333.88       8488.10       128.84 o                         
   3   6   5      11729.00      11963.13       140.84 o                         
   4   6   5      16468.38      16131.87       202.53 o                         
   5   6   5      13465.89      13347.74       160.49 o                         
   6   6   5      11789.34      11712.40       138.18 o                         
   7   6   5       4006.82       4054.21        64.04 o                         
   8   6   5       5748.24       5605.30        91.61 o                         
   9   6   5       1084.20       1012.98        35.50 o                         
  10   6   5        468.28        396.76        24.31 o                         
  -7   7   5         46.20         23.25         8.58 o                         
  -6   7   5        728.08        739.55        31.53 o                         
  -5   7   5       1557.25       1613.46        45.37 o                         
  -4   7   5       3761.37       3888.39        63.31 o                         
  -3   7   5       6753.78       6896.37       107.83 o                         
  -2   7   5       9689.13       9818.83       134.15 o                         
  -1   7   5      14183.04      14411.92       150.23 o                         
   0   7   5      11220.25      11390.30       119.45 o                         
   1   7   5      18079.61      17642.13       178.60 o                         
   2   7   5       8645.46       8336.76       103.99 o                         
   3   7   5       5971.20       5829.79        68.98 o                         
   4   7   5       1781.61       1668.89        32.56 o                         
   5   7   5        753.38        689.47        21.32 o                         
   6   7   5        279.41        318.34        12.58 o                         
   7   7   5        645.08        743.68        23.36 o                         
   8   7   5       2250.28       2372.27        62.40 o                         
   9   7   5       2227.30       2442.52       105.32 o                         
  10   7   5       1716.48       1677.11        57.34 o                         
  -7   8   5        351.70        290.10       116.14 o                         
  -6   8   5        983.54       1039.39        54.49 o                         
  -5   8   5       1993.94       2108.44        54.99 o                         
  -4   8   5       2767.81       2751.23        57.08 o                         
  -3   8   5       3587.32       3667.09        68.52 o                         
  -2   8   5       5310.47       5306.78        80.76 o                         
  -1   8   5       4823.70       4738.88        60.54 o                         
   0   8   5       4321.56       4034.03        63.27 o                         
   1   8   5       2153.28       2155.38        38.33 o                         
   2   8   5       1671.10       1658.86        32.88 o                         
   3   8   5       2042.22       1929.57        34.99 o                         
   4   8   5         16.41         16.21         2.62 o                         
   5   8   5          4.11          3.66         3.21 o                         
   6   8   5        542.32        582.25        22.46 o                         
   7   8   5        237.08        221.64        12.45 o                         
   8   8   5        740.24        703.57        27.20 o                         
   9   8   5        191.40        174.12        16.47 o                         
  10   8   5        830.50        786.64        36.17 o                         
  -6   9   5       3251.12       3183.98       104.30 o                         
  -5   9   5       3948.95       3868.77       105.19 o                         
  -4   9   5       2953.65       2849.35        82.84 o                         
  -3   9   5       3572.63       3462.10        73.18 o                         
  -2   9   5        993.84        960.48        32.08 o                         
  -1   9   5        161.82        120.31         9.18 o                         
   0   9   5         62.77         62.84         5.06 o                         
   1   9   5        429.30        480.79        16.68 o                         
   2   9   5       1393.43       1474.09        27.87 o                         
   3   9   5       3107.11       3152.05        46.09 o                         
   4   9   5       3401.95       3402.84        46.73 o                         
   5   9   5       4481.18       4421.91        62.63 o                         
   6   9   5       2575.85       2414.45        53.09 o                         
   7   9   5       1991.28       1976.08        63.50 o                         
   8   9   5       1157.93       1128.12        27.08 o                         
   9   9   5        324.81        307.02        21.39 o                         
  10   9   5         63.37         40.62        10.10 o                         
  -5  10   5          1.08         -9.50         7.14 o                         
  -4  10   5        113.05        108.37        13.18 o                         
  -3  10   5        431.22        404.62        25.17 o                         
  -2  10   5        762.07        747.91        29.44 o                         
  -1  10   5        321.98        319.85        16.37 o                         
   0  10   5       1238.86       1145.14        23.56 o                         
   1  10   5        294.85        289.10        14.94 o                         
   2  10   5        182.35        127.94         8.45 o                         
   3  10   5         10.87          2.87         2.61 o                         
   4  10   5        124.61        121.81         8.63 o                         
   5  10   5        202.94        235.61        11.24 o                         
   6  10   5        482.91        571.06        19.57 o                         
   7  10   5        748.83        790.19        29.11 o                         
   8  10   5        596.38        688.78        32.77 o                         
   9  10   5        282.62        286.02        26.33 o                         
  -4  11   5          1.74          6.48         7.24 o                         
  -3  11   5         34.57         33.98         8.26 o                         
  -2  11   5         32.76         27.68         6.41 o                         
  -1  11   5        123.49        145.44        12.53 o                         
   0  11   5        931.65        992.33        22.63 o                         
   1  11   5        955.29        906.31        26.54 o                         
   2  11   5        385.39        415.03        17.54 o                         
   3  11   5         40.63         48.37         5.65 o                         
   4  11   5          7.00          5.11         3.01 o                         
   5  11   5         12.55         12.88         4.07 o                         
   6  11   5        361.52        413.24        26.62 o                         
   7  11   5        873.57        975.32        34.48 o                         
   8  11   5       1118.69       1180.64        50.11 o                         
   9  11   5       1415.90       1461.04        92.08 o                         
  -4  12   5         57.63         66.29        19.04 o                         
  -3  12   5        156.38        155.74        20.70 o                         
  -2  12   5        470.99        430.63        25.14 o                         
  -1  12   5        224.85        244.63        19.01 o                         
   0  12   5        413.94        422.43        14.53 o                         
   1  12   5         50.18         21.31         5.87 o                         
   2  12   5        161.63        164.98        12.39 o                         
   3  12   5          1.61         -6.12         4.08 o                         
   4  12   5        127.91        165.43         9.55 o                         
   5  12   5        373.37        357.29        18.17 o                         
   6  12   5        642.95        721.44        23.17 o                         
   7  12   5        672.41        690.71        32.21 o                         
   8  12   5        833.96        764.45        41.03 o                         
   9  12   5        993.66       1250.08        74.85 o                         
  -2  13   5        491.45        437.73        33.48 o                         
  -1  13   5         74.40         70.80         9.90 o                         
   0  13   5        114.08        194.17        14.98 o                         
   1  13   5       1334.36       1442.16        45.01 o                         
   2  13   5       3468.97       3456.76        74.00 o                         
   3  13   5       4311.81       4594.31        85.76 o                         
   4  13   5       4847.92       4924.58        69.97 o                         
   5  13   5       5173.04       5340.87        97.61 o                         
   6  13   5       4346.62       4477.85        85.96 o                         
   7  13   5       4062.15       4037.77        84.69 o                         
   8  13   5       2042.13       2200.82        67.44 o                         
  -1  14   5       1789.50       1837.11        51.24 o                         
   0  14   5       2329.02       2309.45        46.41 o                         
   1  14   5       2225.40       2147.73        55.50 o                         
   2  14   5       2353.59       2307.81        57.82 o                         
   3  14   5       2262.52       2456.80        54.71 o                         
   4  14   5       1137.87       1021.52        40.79 o                         
   5  14   5        521.87        520.86        46.14 o                         
   6  14   5        154.38        105.75        12.86 o                         
   7  14   5          3.60         13.26         7.55 o                         
   1  15   5       1259.92       1279.41        46.52 o                         
   2  15   5        336.36        401.72        26.47 o                         
   3  15   5        160.00        193.69        22.52 o                         
   4  15   5         36.76         14.54        12.89 o                         
   5  15   5        142.93         83.88        16.48 o                         
   6  15   5          8.00        -16.63        11.09 o                         
  -3 -12   6        806.21        801.70        37.52 o                         
  -2 -12   6       1111.12       1048.23        38.13 o                         
  -6 -11   6        108.86         82.85        19.77 o                         
  -5 -11   6         48.52         39.84         8.51 o                         
  -4 -11   6         22.49         25.75        10.36 o                         
  -3 -11   6         79.01         94.11        14.82 o                         
  -2 -11   6        305.62        333.80        19.55 o                         
  -1 -11   6        675.83        681.89        26.65 o                         
   0 -11   6        404.88        481.58        26.80 o                         
   1 -11   6       1152.50       1180.45        41.11 o                         
  -7 -10   6        287.92        283.91        45.53 o                         
  -6 -10   6        415.05        519.05        37.06 o                         
  -5 -10   6        326.64        401.65        22.44 o                         
  -4 -10   6        170.71        179.35        16.74 o                         
  -3 -10   6        277.52        273.30        21.16 o                         
  -2 -10   6          1.25          1.28         4.40 o                         
  -1 -10   6        110.19        100.53        10.81 o                         
   0 -10   6        274.18        237.72        14.64 o                         
   1 -10   6       1156.34       1181.21        37.19 o                         
   2 -10   6       1591.77       1547.82        52.04 o                         
   3 -10   6       2239.37       2251.70        68.06 o                         
  -7  -9   6         50.99         37.35        10.69 o                         
  -6  -9   6          7.02         -8.71         8.46 o                         
  -5  -9   6         18.03          0.70         4.92 o                         
  -4  -9   6         46.62         31.27         6.73 o                         
  -3  -9   6         96.06         81.48        11.71 o                         
  -2  -9   6        300.05        304.49        17.36 o                         
  -1  -9   6        959.28        916.07        29.92 o                         
   0  -9   6        586.84        633.66        19.06 o                         
   1  -9   6        789.38        854.65        33.37 o                         
   2  -9   6        908.72        836.24        35.64 o                         
   3  -9   6       1581.88       1585.04        54.07 o                         
   4  -9   6        753.22        734.31        47.82 o                         
  -8  -8   6        205.27        160.36        30.67 o                         
  -7  -8   6          0.63          2.69         9.03 o                         
  -6  -8   6        430.66        494.37        46.87 o                         
  -5  -8   6       1557.44       1633.80        38.69 o                         
  -4  -8   6       3007.51       3152.23        58.56 o                         
  -3  -8   6       7049.29       7170.34       102.88 o                         
  -2  -8   6       7496.95       7661.08       101.08 o                         
  -1  -8   6       8396.26       8410.29        97.79 o                         
   0  -8   6       9437.54       9362.00       100.57 o                         
   1  -8   6       7952.11       7832.45       119.38 o                         
   2  -8   6       5003.63       4818.76        99.55 o                         
   3  -8   6       2675.82       2786.39        77.29 o                         
   4  -8   6        631.46        600.28        29.17 o                         
   5  -8   6        206.99        123.53        24.01 o                         
  -8  -7   6       2537.49       2697.82        77.43 o                         
  -7  -7   6       4668.33       4625.44        99.23 o                         
  -6  -7   6       2610.63       2668.85        62.65 o                         
  -5  -7   6       3999.14       3895.59        83.76 o                         
  -4  -7   6       2163.98       2177.00        42.82 o                         
  -3  -7   6       2397.17       2322.05        42.86 o                         
  -2  -7   6        713.41        637.29        17.83 o                         
  -1  -7   6        114.05         80.02         6.24 o                         
   0  -7   6        262.14        231.48        10.48 o                         
   1  -7   6        177.24        185.01        12.85 o                         
   2  -7   6        207.86        215.81        14.62 o                         
   3  -7   6        735.97        721.41        35.49 o                         
   4  -7   6       1079.47       1105.48        37.85 o                         
   5  -7   6        720.02        679.65        30.08 o                         
   6  -7   6        229.24        148.18        24.04 o                         
  -9  -6   6        382.66        337.92        23.16 o                         
  -8  -6   6        776.42        703.39        27.82 o                         
  -7  -6   6        879.36        854.02        49.15 o                         
  -6  -6   6        982.08        931.07        30.07 o                         
  -5  -6   6        989.69        934.98        28.86 o                         
  -4  -6   6        392.89        321.00        13.83 o                         
  -3  -6   6        406.46        427.14        15.47 o                         
  -2  -6   6        431.20        387.87        13.09 o                         
  -1  -6   6        454.82        462.66        14.24 o                         
   0  -6   6        532.88        535.89        14.46 o                         
   1  -6   6        735.48        777.25        22.40 o                         
   2  -6   6        258.43        284.57        14.22 o                         
   3  -6   6        418.13        446.86        20.64 o                         
   4  -6   6        612.49        547.05        27.14 o                         
   5  -6   6        842.74        808.94        34.21 o                         
   6  -6   6        488.29        475.01        25.75 o                         
  -9  -5   6        499.20        493.84        26.49 o                         
  -8  -5   6        579.80        494.29        24.51 o                         
  -7  -5   6         18.15          6.90         4.94 o                         
  -6  -5   6          0.49         -0.60         5.32 o                         
  -5  -5   6         23.74         19.66         4.82 o                         
  -4  -5   6        132.38        125.86         8.50 o                         
  -3  -5   6        221.50        220.79        12.33 o                         
  -2  -5   6        236.80        212.71        10.38 o                         
  -1  -5   6         24.92         14.11         2.84 o                         
   0  -5   6         46.03         59.53         4.66 o                         
   1  -5   6        166.09        183.03        10.20 o                         
   2  -5   6         23.71         26.21         4.25 o                         
   3  -5   6          0.69         -0.69         4.04 o                         
   4  -5   6        209.01        195.65        15.32 o                         
   5  -5   6        152.72        139.52        14.80 o                         
   6  -5   6        451.47        445.95        26.19 o                         
   7  -5   6         13.52         16.61         8.05 o                         
  -9  -4   6        327.15        319.66        21.28 o                         
  -8  -4   6        415.64        398.51        20.61 o                         
  -7  -4   6         71.62         38.70         7.71 o                         
  -6  -4   6          4.65          7.07         3.78 o                         
  -5  -4   6        307.21        343.53        17.30 o                         
  -4  -4   6       1777.19       1878.87        33.66 o                         
  -3  -4   6       6021.80       6096.19        82.98 o                         
  -2  -4   6      10206.67      10699.66       130.68 o                         
  -1  -4   6      13044.14      13225.99       138.44 o                         
   0  -4   6      15368.62      15444.39       166.10 o                         
   1  -4   6      10467.25      10249.99       166.82 o                         
   2  -4   6       7438.81       7416.82        98.17 o                         
   3  -4   6       6607.62       6507.55        89.87 o                         
   4  -4   6       1172.04       1108.31        33.63 o                         
   5  -4   6        377.84        325.34        18.92 o                         
   6  -4   6         77.27         87.78         9.98 o                         
   7  -4   6        354.10        382.51        24.39 o                         
   8  -4   6        909.30        973.19        43.84 o                         
  -9  -3   6        973.31       1022.58        36.88 o                         
  -8  -3   6       1753.03       1760.69        44.60 o                         
  -7  -3   6       2952.51       2920.64        68.50 o                         
  -6  -3   6       6526.13       6602.05        97.45 o                         
  -5  -3   6       6529.90       6508.84        88.32 o                         
  -4  -3   6       5682.89       5431.19        79.97 o                         
  -3  -3   6       3470.33       3423.45        57.45 o                         
  -2  -3   6       3259.46       3182.63        49.20 o                         
  -1  -3   6        328.30        312.53        11.72 o                         
   0  -3   6        100.92        183.09         7.25 o                         
   1  -3   6       2535.92       2681.02        38.63 o                         
   2  -3   6       4788.33       5031.04        81.04 o                         
   3  -3   6       6542.20       6720.43        90.27 o                         
   4  -3   6       3772.81       3801.59        68.35 o                         
   5  -3   6       5059.29       5114.13        79.50 o                         
   6  -3   6       6592.21       6665.65       104.82 o                         
   7  -3   6       2152.25       2211.87        54.21 o                         
   8  -3   6       2073.02       2012.85        53.25 o                         
  -9  -2   6        908.12        858.12        38.40 o                         
  -8  -2   6       2024.77       1995.34        57.65 o                         
  -7  -2   6       1943.01       1892.63        45.05 o                         
  -6  -2   6       2781.50       2939.83        54.07 o                         
  -5  -2   6       3649.67       3425.74        59.27 o                         
  -4  -2   6       1863.04       1790.40        34.06 o                         
  -3  -2   6       1757.71       1608.21        35.86 o                         
  -2  -2   6        244.25        209.80         9.97 o                         
  -1  -2   6        199.94        259.16        11.01 o                         
   0  -2   6        224.43        227.07         7.42 o                         
   1  -2   6       4613.34       4905.65        66.92 o                         
   2  -2   6       2079.54       2084.05        36.42 o                         
   3  -2   6       2683.06       2608.51        43.53 o                         
   4  -2   6       3156.26       3083.60        50.46 o                         
   5  -2   6       3011.31       3002.32        49.81 o                         
   6  -2   6        197.09        195.13        13.53 o                         
   7  -2   6       1492.45       1496.29        44.03 o                         
   8  -2   6         22.53          8.10         7.17 o                         
  -9  -1   6       1929.64       1850.14        54.36 o                         
  -8  -1   6       1502.44       1411.90        42.91 o                         
  -7  -1   6        925.91        878.95        27.87 o                         
  -6  -1   6         19.34          4.26         5.12 o                         
  -5  -1   6        735.45        793.07        22.43 o                         
  -4  -1   6       2202.73       2342.10        38.92 o                         
  -3  -1   6       6865.28       7210.41        97.68 o                         
  -2  -1   6      12362.85      12491.78       143.96 o                         
  -1  -1   6      16133.31      15438.44       153.23 o                         
   0  -1   6      22271.44      21965.97       295.09 o                         
   1  -1   6      14146.30      13355.70       141.10 o                         
   2  -1   6       5104.77       4486.51        61.78 o                         
   3  -1   6       8336.22       8066.56        87.22 o                         
   4  -1   6       2691.18       2451.90        55.71 o                         
   5  -1   6       1435.49       1252.52        28.14 o                         
   6  -1   6        425.13        362.79        17.35 o                         
   7  -1   6        122.25        100.19        12.99 o                         
   8  -1   6         59.70         43.76         8.51 o                         
   9  -1   6          9.75          0.63         7.10 o                         
  -9   0   6        425.25        449.52        36.04 o                         
  -8   0   6       1141.17       1201.54        43.19 o                         
  -7   0   6       1721.43       1724.54        43.38 o                         
  -6   0   6       1717.30       1775.15        41.56 o                         
  -5   0   6       3051.77       3018.39        53.19 o                         
  -4   0   6       1200.68       1118.72        24.82 o                         
  -3   0   6       1464.33       1355.59        25.42 o                         
  -2   0   6         27.90          6.34         2.19 o                         
  -1   0   6         78.57        143.00         9.25 o                         
   0   0   6        925.67       1161.35        21.35 o                         
   1   0   6        758.87        909.31        20.37 o                         
   2   0   6       2289.26       2418.50        35.44 o                         
   3   0   6       2941.33       3151.18        57.28 o                         
   4   0   6        607.56        599.79        20.69 o                         
   5   0   6        357.69        324.21        13.61 o                         
   6   0   6          3.53          3.96         3.81 o                         
   7   0   6         58.98         48.53         8.37 o                         
   8   0   6       1008.41       1056.77        36.78 o                         
   9   0   6        752.11        772.26        38.07 o                         
  -9   1   6        107.96         83.57        14.15 o                         
  -8   1   6         47.73         27.67         8.01 o                         
  -7   1   6         48.55         24.50         6.24 o                         
  -6   1   6          6.72          8.97         4.78 o                         
  -5   1   6         36.88         24.80         4.49 o                         
  -4   1   6          2.51         -0.96         2.14 o                         
  -3   1   6        204.41        174.85         8.81 o                         
  -2   1   6        278.20        252.72         9.58 o                         
  -1   1   6       1149.22       1265.25        23.30 o                         
   0   1   6       2221.86       2194.74        30.53 o                         
   1   1   6       1440.30       1455.25        28.54 o                         
   2   1   6      10385.36      11252.11       129.53 o                         
   3   1   6       8702.31       9437.48       106.60 o                         
   4   1   6       8272.79       8522.90       114.48 o                         
   5   1   6       6779.70       7084.96       116.43 o                         
   6   1   6       7593.88       7729.23       114.19 o                         
   7   1   6       3875.09       4008.70        77.19 o                         
   8   1   6       2957.35       2911.11        64.99 o                         
   9   1   6       1018.31       1013.13        41.31 o                         
  -9   2   6         11.36        -11.36         7.57 o                         
  -8   2   6          0.56         -9.15         6.10 o                         
  -7   2   6        294.30        296.65        20.28 o                         
  -6   2   6         11.37         15.70         4.68 o                         
  -5   2   6        732.21        722.15        22.47 o                         
  -4   2   6        195.84        194.04        10.66 o                         
  -3   2   6        391.46        418.63        14.10 o                         
  -2   2   6        444.62        544.85        14.60 o                         
  -1   2   6         67.88        122.05         5.88 o                         
   0   2   6       7463.84       7882.70        92.56 o                         
   1   2   6       1681.53       1799.24        28.26 o                         
   2   2   6       4657.68       4907.11        69.37 o                         
   3   2   6       9348.12       9576.68       123.17 o                         
   4   2   6       6339.06       6514.02        81.86 o                         
   5   2   6       5410.55       5658.84        78.40 o                         
   6   2   6       4025.30       3964.91        62.19 o                         
   7   2   6       1991.05       1949.79        41.42 o                         
   8   2   6       1608.04       1601.32        50.47 o                         
   9   2   6        540.68        492.89        28.84 o                         
  10   2   6        136.06        105.80        17.97 o                         
  -9   3   6        675.27        628.83        33.52 o                         
  -8   3   6        445.27        426.97        23.47 o                         
  -7   3   6        592.78        525.12        22.55 o                         
  -6   3   6         84.85         96.42         9.43 o                         
  -5   3   6        553.10        626.72        19.46 o                         
  -4   3   6       5976.36       6469.18        88.80 o                         
  -3   3   6       8864.38       9027.62       117.92 o                         
  -2   3   6      18067.00      18242.09       203.22 o                         
  -1   3   6      28992.22      29050.09       310.59 o                         
   0   3   6      39387.31      40107.98       597.68 o                         
   1   3   6      33917.60      31354.00       357.65 o                         
   2   3   6      30274.01      29536.62       298.01 o                         
   3   3   6      16491.97      15980.23       218.71 o                         
   4   3   6      10787.22      10462.58       119.24 o                         
   5   3   6       4895.85       4743.57        68.19 o                         
   6   3   6       1307.70       1220.34        28.90 o                         
   7   3   6          0.26          3.65         3.65 o                         
   8   3   6        405.75        459.58        19.77 o                         
   9   3   6        890.01        933.29        63.95 o                         
  10   3   6        748.45        732.62        47.75 o                         
  -8   4   6        688.22        730.09        31.09 o                         
  -7   4   6       3418.94       3406.86        80.49 o                         
  -6   4   6       3932.24       4029.57        72.38 o                         
  -5   4   6       6787.55       6797.74        95.24 o                         
  -4   4   6       7690.11       7785.25       104.62 o                         
  -3   4   6       9728.59       9844.61       115.52 o                         
  -2   4   6       8830.08       8473.84       128.61 o                         
  -1   4   6       6303.74       6012.08        81.23 o                         
   0   4   6        395.62        320.65        11.28 o                         
   1   4   6        445.86        286.30         9.33 o                         
   2   4   6         10.54          7.46         3.00 o                         
   3   4   6        777.96        923.65        21.01 o                         
   4   4   6       1597.35       1585.43        42.43 o                         
   5   4   6       2664.58       2829.54        44.25 o                         
   6   4   6       2432.15       2484.02        42.78 o                         
   7   4   6        659.67        680.28        22.47 o                         
   8   4   6        828.17        808.74        31.84 o                         
   9   4   6        302.14        281.98        22.35 o                         
  10   4   6         90.69         57.45        16.30 o                         
  -8   5   6       1041.13       1016.72        42.91 o                         
  -7   5   6       2535.71       2402.75        81.15 o                         
  -6   5   6       3887.74       3793.58        60.33 o                         
  -5   5   6       5179.42       5104.54        68.10 o                         
  -4   5   6       3855.93       3574.76        51.81 o                         
  -3   5   6       5537.24       5425.05        80.70 o                         
  -2   5   6       4105.83       4086.95        56.04 o                         
  -1   5   6       2665.74       2410.91        40.94 o                         
   0   5   6       1153.93       1053.39        26.11 o                         
   1   5   6         31.41         39.22         5.29 o                         
   2   5   6        700.29        679.24        14.40 o                         
   3   5   6          7.51          2.67         1.84 o                         
   4   5   6        283.80        384.51        14.35 o                         
   5   5   6          7.81         16.62         2.97 o                         
   6   5   6        241.70        184.45        11.12 o                         
   7   5   6         45.91         27.73         5.12 o                         
   8   5   6          6.43         10.80         5.05 o                         
   9   5   6         28.83         17.40         6.81 o                         
  10   5   6         13.00          6.04         7.80 o                         
  -7   6   6        850.63        842.63        30.82 o                         
  -6   6   6        329.54        324.53        27.69 o                         
  -5   6   6         99.29         85.48        10.21 o                         
  -4   6   6          7.22          2.63         2.90 o                         
  -3   6   6        386.78        377.21        15.01 o                         
  -2   6   6       1251.74       1189.76        25.82 o                         
  -1   6   6       1029.56       1059.68        21.94 o                         
   0   6   6       1493.40       1375.09        35.80 o                         
   1   6   6        463.19        332.38        12.87 o                         
   2   6   6        627.16        500.85        14.48 o                         
   3   6   6         35.02         21.26         3.21 o                         
   4   6   6        300.85        254.69        10.79 o                         
   5   6   6         28.36         16.73         3.68 o                         
   6   6   6       1076.26       1194.91        26.52 o                         
   7   6   6          3.31          1.82         3.35 o                         
   8   6   6        205.90        197.31        13.33 o                         
   9   6   6         35.10         26.75        11.01 o                         
  10   6   6        142.79        111.63        17.39 o                         
  -7   7   6          1.16         -3.88         9.03 o                         
  -6   7   6         11.45         -7.59         7.84 o                         
  -5   7   6         19.70          4.05         5.89 o                         
  -4   7   6         64.28         71.91         9.60 o                         
  -3   7   6        385.69        471.47        20.84 o                         
  -2   7   6        915.78       1005.44        24.20 o                         
  -1   7   6       1454.18       1647.04        30.71 o                         
   0   7   6       3389.44       3471.53        52.73 o                         
   1   7   6       9454.98       9681.61       118.85 o                         
   2   7   6       6943.38       7336.37       100.47 o                         
   3   7   6       5632.01       5562.15        79.96 o                         
   4   7   6       2760.73       2758.08        43.65 o                         
   5   7   6       1647.27       1671.52        32.25 o                         
   6   7   6          1.51          2.08         2.95 o                         
   7   7   6         19.15          3.35         6.04 o                         
   8   7   6        885.44        937.98        28.02 o                         
   9   7   6       1021.51       1115.85        52.92 o                         
  10   7   6       1870.35       2035.99        76.94 o                         
  -6   8   6        329.69        353.21        35.93 o                         
  -5   8   6       1017.81        969.61        47.26 o                         
  -4   8   6       1008.08       1065.39        42.38 o                         
  -3   8   6       1265.59       1188.64        34.37 o                         
  -2   8   6       1610.90       1557.20        39.08 o                         
  -1   8   6       1391.88       1443.06        40.35 o                         
   0   8   6        798.76        734.02        18.33 o                         
   1   8   6          3.27          0.18         2.01 o                         
   2   8   6        864.65       1061.69        26.04 o                         
   3   8   6       1215.46       1255.67        26.47 o                         
   4   8   6       3284.94       3559.72        60.61 o                         
   5   8   6       4493.89       4549.56        67.97 o                         
   6   8   6       4719.35       4984.62        90.32 o                         
   7   8   6       3593.52       3534.22        75.48 o                         
   8   8   6       4171.18       4023.00       103.15 o                         
   9   8   6       1288.24       1298.28        44.82 o                         
  10   8   6       1432.98       1383.97        49.24 o                         
  -6   9   6        841.72        918.77        70.03 o                         
  -5   9   6       1324.19       1225.28        64.21 o                         
  -4   9   6       1575.04       1721.27        51.24 o                         
  -3   9   6       2006.99       1990.38        58.12 o                         
  -2   9   6        972.49        950.94        30.61 o                         
  -1   9   6       1192.08       1197.60        26.57 o                         
   0   9   6        275.49        276.47        11.36 o                         
   1   9   6         37.27         48.28         5.47 o                         
   2   9   6       1178.08       1247.86        26.97 o                         
   3   9   6       3925.86       3861.56        62.74 o                         
   4   9   6       4302.20       4205.30        66.10 o                         
   5   9   6       4087.21       4122.30        67.99 o                         
   6   9   6       5708.10       5517.45        89.54 o                         
   7   9   6       3910.45       3735.65        94.18 o                         
   8   9   6       2198.73       2214.54        68.65 o                         
   9   9   6       1618.70       1555.96        68.63 o                         
  10   9   6        535.75        477.31        53.29 o                         
  -5  10   6         78.81         45.17        13.76 o                         
  -4  10   6         97.94         84.15        18.16 o                         
  -3  10   6        678.95        743.40        34.08 o                         
  -2  10   6       2136.84       2174.45        54.77 o                         
  -1  10   6       4074.38       4225.45        78.93 o                         
   0  10   6       7896.28       8234.73       107.80 o                         
   1  10   6      10618.22      10507.21       127.94 o                         
   2  10   6       9211.62       9228.09       117.82 o                         
   3  10   6       8865.88       8776.42       118.69 o                         
   4  10   6       5718.22       5550.17        89.50 o                         
   5  10   6       3225.26       3290.53        54.49 o                         
   6  10   6       1049.45        991.98        32.95 o                         
   7  10   6        352.77        302.07        18.53 o                         
   8  10   6          1.79         -7.24         8.70 o                         
   9  10   6         41.54         27.34        11.62 o                         
  -4  11   6        835.62        781.71        38.20 o                         
  -3  11   6       1122.72       1106.49        41.12 o                         
  -2  11   6       1008.44        940.01        40.89 o                         
  -1  11   6       1824.53       1933.85        56.83 o                         
   0  11   6       1398.01       1451.51        35.32 o                         
   1  11   6       1078.20        971.93        27.04 o                         
   2  11   6        508.58        521.19        20.18 o                         
   3  11   6          0.64         -4.16         3.58 o                         
   4  11   6          4.74          7.80         4.44 o                         
   5  11   6         35.81         17.74         5.13 o                         
   6  11   6        205.36        223.32        16.95 o                         
   7  11   6         72.49         45.78         9.71 o                         
   8  11   6        104.52         59.88        18.53 o                         
   9  11   6         28.66         25.09        13.27 o                         
  -4  12   6        253.02        267.21        23.57 o                         
  -3  12   6        607.34        585.38        32.22 o                         
  -2  12   6        335.68        343.66        24.62 o                         
  -1  12   6        523.77        520.49        24.13 o                         
   0  12   6        347.10        301.88        15.79 o                         
   1  12   6        522.25        522.44        21.85 o                         
   2  12   6        247.72        271.35        18.01 o                         
   3  12   6        285.52        257.98        16.63 o                         
   4  12   6        170.82        186.00        15.13 o                         
   5  12   6        395.11        452.71        21.66 o                         
   6  12   6        425.68        436.46        22.33 o                         
   7  12   6        698.45        744.98        31.30 o                         
   8  12   6        550.27        560.01        35.38 o                         
   9  12   6        391.77        333.89        70.84 o                         
  -2  13   6         22.86          2.81        10.54 o                         
  -1  13   6         17.99          8.96         7.90 o                         
   0  13   6         17.13         23.59         6.34 o                         
   1  13   6         13.10          3.91         5.53 o                         
   2  13   6          0.01          6.23         4.82 o                         
   3  13   6        387.15        361.74        21.30 o                         
   4  13   6        543.46        598.32        26.79 o                         
   5  13   6       1134.69       1212.83        47.01 o                         
   6  13   6       1241.13       1324.53        46.50 o                         
   7  13   6       1123.48       1159.83        40.26 o                         
   8  13   6       1903.48       1831.83        60.43 o                         
  -1  14   6       1905.05       1986.40        75.03 o                         
   0  14   6       2137.01       2037.01        49.08 o                         
   1  14   6       3068.69       3385.88        67.15 o                         
   2  14   6       3083.21       3076.51        72.31 o                         
   3  14   6       3068.61       2962.58        90.94 o                         
   4  14   6       2671.18       2693.24        60.56 o                         
   5  14   6       1622.91       1602.39        65.46 o                         
   6  14   6       1163.95       1093.90        53.32 o                         
   7  14   6        206.98        171.33        36.13 o                         
   1  15   6        739.76        734.37        36.40 o                         
   2  15   6        688.58        537.15        29.40 o                         
   3  15   6        222.34        170.40        15.27 o                         
   4  15   6          9.86          4.47         7.05 o                         
   5  15   6          5.45          3.06        10.62 o                         
   6  15   6        389.81        363.40        60.77 o                         
  -5 -11   7       2818.62       2790.41        68.41 o                         
  -4 -11   7       2303.76       2132.62        57.51 o                         
  -3 -11   7       1764.69       1687.60        49.72 o                         
  -2 -11   7       1295.06       1242.12        33.31 o                         
  -1 -11   7        254.26        210.89        14.91 o                         
   0 -11   7        111.23        108.83        12.91 o                         
  -6 -10   7          9.34         -3.76         7.76 o                         
  -5 -10   7        131.76        119.43        18.10 o                         
  -4 -10   7        248.94        248.39        28.29 o                         
  -3 -10   7        419.96        426.69        27.26 o                         
  -2 -10   7        800.98        891.90        27.07 o                         
  -1 -10   7        220.13        191.11        12.88 o                         
   0 -10   7        184.06        173.00        20.66 o                         
   1 -10   7          3.38         -2.62         7.18 o                         
   2 -10   7        142.98        139.62        36.19 o                         
  -7  -9   7          5.06          7.41        11.04 o                         
  -6  -9   7         51.31         68.13        12.00 o                         
  -5  -9   7         39.86         36.33         8.34 o                         
  -4  -9   7        194.23        173.19        14.99 o                         
  -3  -9   7        698.29        732.17        32.22 o                         
  -2  -9   7        816.00        869.68        25.36 o                         
  -1  -9   7       1297.93       1426.33        32.14 o                         
   0  -9   7       2157.59       2104.62        56.54 o                         
   1  -9   7       2852.73       2874.80        67.77 o                         
   2  -9   7       1061.21       1084.10        41.66 o                         
   3  -9   7       1404.27       1332.72        74.24 o                         
  -8  -8   7        131.01         45.82        21.85 o                         
  -7  -8   7         66.81         33.84         8.52 o                         
  -6  -8   7        100.32         38.66        12.00 o                         
  -5  -8   7         46.20         36.22         7.20 o                         
  -4  -8   7        108.88        125.22        17.28 o                         
  -3  -8   7        310.57        311.56        22.86 o                         
  -2  -8   7       1404.63       1468.30        39.63 o                         
  -1  -8   7       1503.27       1623.11        33.66 o                         
   0  -8   7       1896.17       1924.72        46.79 o                         
   1  -8   7       1745.72       1783.68        47.28 o                         
   2  -8   7       1180.34       1251.14        44.23 o                         
   3  -8   7        957.40        943.08        44.65 o                         
   4  -8   7        218.51        184.81        25.72 o                         
  -8  -7   7       1007.84       1064.42        42.41 o                         
  -7  -7   7       3794.56       3908.59        93.07 o                         
  -6  -7   7       4520.63       4534.04        99.06 o                         
  -5  -7   7       9166.99       9349.08       124.95 o                         
  -4  -7   7       8419.56       8402.52       114.47 o                         
  -3  -7   7       9428.48       9481.55       125.66 o                         
  -2  -7   7       5273.47       5364.11        83.11 o                         
  -1  -7   7       6018.27       5854.02        75.97 o                         
   0  -7   7       1315.72       1248.91        31.14 o                         
   1  -7   7          1.13         -2.22         4.05 o                         
   2  -7   7        526.61        573.96        27.67 o                         
   3  -7   7       1264.44       1307.61        47.17 o                         
   4  -7   7       1319.76       1276.15        42.08 o                         
   5  -7   7       2424.87       2556.08        69.32 o                         
  -8  -6   7        768.86        766.34        36.97 o                         
  -7  -6   7        809.41        795.21        35.25 o                         
  -6  -6   7        738.81        718.84        29.93 o                         
  -5  -6   7        227.76        252.38        19.91 o                         
  -4  -6   7          2.93          2.93         3.48 o                         
  -3  -6   7        133.95        156.52        13.42 o                         
  -2  -6   7        593.03        565.51        20.22 o                         
  -1  -6   7       1538.88       1575.27        29.99 o                         
   0  -6   7       2104.95       2284.59        36.02 o                         
   1  -6   7       1882.85       1946.85        45.32 o                         
   2  -6   7       1782.01       1791.44        38.97 o                         
   3  -6   7       1202.45       1176.98        35.36 o                         
   4  -6   7        608.67        626.89        28.27 o                         
   5  -6   7        208.92        186.67        24.45 o                         
   6  -6   7          8.36         19.71         8.72 o                         
  -9  -5   7        801.29        756.26        45.84 o                         
  -8  -5   7       1813.51       1702.31        56.51 o                         
  -7  -5   7        834.90        741.32        34.64 o                         
  -6  -5   7       1137.65       1079.81        38.28 o                         
  -5  -5   7         15.44          6.42         4.21 o                         
  -4  -5   7        206.52        195.07        10.83 o                         
  -3  -5   7         20.44         17.42         4.21 o                         
  -2  -5   7        138.30        156.89         9.83 o                         
  -1  -5   7       1066.45       1052.95        23.07 o                         
   0  -5   7       1030.78       1027.13        22.65 o                         
   1  -5   7       1476.24       1402.27        30.06 o                         
   2  -5   7        320.48        298.25        14.06 o                         
   3  -5   7         66.24         53.83         8.50 o                         
   4  -5   7        181.92        120.79        14.22 o                         
   5  -5   7        287.27        262.38        21.21 o                         
   6  -5   7        127.92        106.09        14.98 o                         
   7  -5   7         36.88         30.39        10.29 o                         
  -9  -4   7        120.67        116.23        20.96 o                         
  -8  -4   7        516.86        511.68        30.52 o                         
  -7  -4   7       1194.67       1171.34        39.97 o                         
  -6  -4   7       1287.67       1319.52        41.16 o                         
  -5  -4   7       2665.88       2537.04        60.27 o                         
  -4  -4   7       3042.19       2879.73        46.64 o                         
  -3  -4   7       3780.04       3636.53        62.26 o                         
  -2  -4   7        774.02        750.17        21.21 o                         
  -1  -4   7       1080.64       1010.57        22.07 o                         
   0  -4   7        376.43        297.90         9.88 o                         
   1  -4   7          1.79          0.34         2.25 o                         
   2  -4   7        252.57        296.52        13.39 o                         
   3  -4   7         70.48         68.04        12.02 o                         
   4  -4   7        465.36        447.23        22.44 o                         
   5  -4   7        315.28        263.83        18.63 o                         
   6  -4   7        114.36         82.58        13.26 o                         
   7  -4   7         12.89         10.10         8.37 o                         
  -9  -3   7          1.95         -7.79         8.04 o                         
  -8  -3   7         68.01         43.12         9.94 o                         
  -7  -3   7        282.49        269.31        22.47 o                         
  -6  -3   7        345.18        367.23        17.42 o                         
  -5  -3   7       2618.74       2670.84        58.74 o                         
  -4  -3   7       3212.88       3422.69        52.85 o                         
  -3  -3   7       3715.87       3796.20        59.47 o                         
  -2  -3   7       2054.52       1980.24        36.74 o                         
  -1  -3   7       1866.77       1910.28        38.37 o                         
   0  -3   7       1296.49       1274.44        23.85 o                         
   1  -3   7        186.30        212.44         9.44 o                         
   2  -3   7         32.78         59.95         6.77 o                         
   3  -3   7       2942.88       3222.44        53.43 o                         
   4  -3   7       3783.34       3955.47        71.17 o                         
   5  -3   7       4682.63       4831.34        99.77 o                         
   6  -3   7       5838.81       5991.95       122.83 o                         
   7  -3   7       4651.80       4743.93        89.02 o                         
   8  -3   7       4594.74       4471.61        94.41 o                         
  -9  -2   7         14.26         -2.78         9.16 o                         
  -8  -2   7        103.47         86.92        10.62 o                         
  -7  -2   7        160.90        175.97        19.71 o                         
  -6  -2   7         12.35          7.24         4.70 o                         
  -5  -2   7        126.76        146.05        10.73 o                         
  -4  -2   7        101.37        111.32         7.93 o                         
  -3  -2   7        798.00        844.09        22.58 o                         
  -2  -2   7       1109.99       1187.46        27.57 o                         
  -1  -2   7       5110.05       5288.25        70.57 o                         
   0  -2   7       5231.29       5414.00        64.83 o                         
   1  -2   7       5974.82       5927.52        69.59 o                         
   2  -2   7       9304.23       9649.31       119.53 o                         
   3  -2   7       4694.12       4709.55        73.85 o                         
   4  -2   7       5340.56       5361.73        86.17 o                         
   5  -2   7       4277.28       4185.00        66.11 o                         
   6  -2   7        794.94        770.58        26.12 o                         
   7  -2   7        844.31        817.79        30.81 o                         
   8  -2   7         95.10         56.06        10.35 o                         
  -9  -1   7        741.36        821.46        42.71 o                         
  -8  -1   7        720.11        756.16        40.25 o                         
  -7  -1   7        763.86        697.49        25.85 o                         
  -6  -1   7        763.11        705.99        25.06 o                         
  -5  -1   7        153.27        100.90         9.74 o                         
  -4  -1   7        314.77        371.97        13.14 o                         
  -3  -1   7       1714.69       1787.07        33.14 o                         
  -2  -1   7       4824.81       4890.21        59.46 o                         
  -1  -1   7       6981.83       7244.94        83.02 o                         
   0  -1   7      11576.21      11693.66       129.47 o                         
   1  -1   7      15913.14      15735.05       256.41 o                         
   2  -1   7      11955.43      11829.63       140.50 o                         
   3  -1   7      12723.03      12825.35       152.60 o                         
   4  -1   7       4621.00       4460.25        53.41 o                         
   5  -1   7       4083.68       3973.08        57.22 o                         
   6  -1   7       1427.51       1360.83        37.52 o                         
   7  -1   7        998.71        898.66        31.62 o                         
   8  -1   7          6.19         -2.57         5.84 o                         
   9  -1   7          4.69          1.19         7.25 o                         
  -9   0   7        104.98        101.93        15.11 o                         
  -8   0   7        738.87        752.44        41.61 o                         
  -7   0   7       3170.40       3434.73        82.15 o                         
  -6   0   7       7267.50       7278.78       109.81 o                         
  -5   0   7      10454.01      10716.78       133.52 o                         
  -4   0   7      17257.89      17413.48       189.66 o                         
  -3   0   7      17511.65      17434.47       178.29 o                         
  -2   0   7      24335.20      23654.89       245.03 o                         
  -1   0   7      18921.36      18413.31       219.41 o                         
   0   0   7       9715.05       9415.06       104.78 o                         
   1   0   7       3513.18       3187.61        42.75 o                         
   2   0   7       3298.22       3166.52        47.22 o                         
   3   0   7         30.55         42.91         4.43 o                         
   4   0   7        658.38        676.27        21.88 o                         
   5   0   7       1378.14       1459.61        30.93 o                         
   6   0   7       2278.89       2271.38        48.25 o                         
   7   0   7       2610.21       2627.82        58.99 o                         
   8   0   7       1438.10       1444.74        43.18 o                         
   9   0   7       1042.15       1045.67        38.50 o                         
  -9   1   7        577.40        613.93        47.25 o                         
  -8   1   7        880.82        877.00        35.80 o                         
  -7   1   7       1319.88       1339.78        46.69 o                         
  -6   1   7       1043.37        976.31        30.49 o                         
  -5   1   7       1696.64       1575.51        32.12 o                         
  -4   1   7        776.38        711.18        18.96 o                         
  -3   1   7        743.62        630.87        17.57 o                         
  -2   1   7          1.16         10.16         3.06 o                         
  -1   1   7        108.00         95.04         6.84 o                         
   0   1   7        191.99        210.56         9.47 o                         
   1   1   7        436.89        483.32        15.10 o                         
   2   1   7        560.07        610.24        14.16 o                         
   3   1   7        237.90        217.55        10.19 o                         
   4   1   7       1177.01       1319.79        29.08 o                         
   5   1   7         14.55          8.01         3.20 o                         
   6   1   7       1664.95       1802.15        51.30 o                         
   7   1   7        697.02        743.14        27.01 o                         
   8   1   7       1469.67       1530.53        44.56 o                         
   9   1   7        747.91        796.33        45.79 o                         
  -9   2   7        844.60        807.92        48.48 o                         
  -8   2   7       1491.41       1540.35        48.44 o                         
  -7   2   7       1499.10       1381.47        43.41 o                         
  -6   2   7       2269.10       2295.72        52.36 o                         
  -5   2   7       1190.80       1070.34        25.98 o                         
  -4   2   7       1163.02       1177.80        27.18 o                         
  -3   2   7        406.52        459.18        15.59 o                         
  -2   2   7       1579.79       1593.15        29.16 o                         
  -1   2   7         95.53        128.34         6.68 o                         
   0   2   7         81.72         95.66         5.91 o                         
   1   2   7       1775.76       2087.08        29.15 o                         
   2   2   7        424.25        429.07        12.86 o                         
   3   2   7        293.29        380.42        12.34 o                         
   4   2   7        528.05        570.61        17.89 o                         
   5   2   7        266.55        300.57        13.10 o                         
   6   2   7        193.74        189.05        11.25 o                         
   7   2   7         13.55         12.14         4.31 o                         
   8   2   7         25.94         31.26         7.33 o                         
   9   2   7         78.61         63.37        11.66 o                         
  -8   3   7          2.07         -3.98         7.35 o                         
  -7   3   7        252.05        315.08        19.91 o                         
  -6   3   7        149.18        134.84        11.58 o                         
  -5   3   7        492.36        469.61        17.89 o                         
  -4   3   7         94.84         94.51         8.75 o                         
  -3   3   7          3.58         -0.48         2.08 o                         
  -2   3   7        719.62        819.16        18.00 o                         
  -1   3   7        301.58        266.49        10.55 o                         
   0   3   7       4369.70       4605.45        60.52 o                         
   1   3   7       2949.67       3091.60        44.85 o                         
   2   3   7      10211.67      10311.73       138.75 o                         
   3   3   7       8169.06       8423.13       102.81 o                         
   4   3   7       3656.64       3429.35        50.04 o                         
   5   3   7       3109.73       3092.63        50.62 o                         
   6   3   7        914.45        841.22        23.71 o                         
   7   3   7        546.09        478.14        20.64 o                         
   8   3   7          5.41         10.41         4.87 o                         
   9   3   7        145.91        158.41        19.31 o                         
  10   3   7        599.90        648.32        38.59 o                         
  -8   4   7        315.97        338.56        21.17 o                         
  -7   4   7       1206.66       1362.27        41.54 o                         
  -6   4   7       2449.96       2613.45        47.36 o                         
  -5   4   7       5232.44       5468.46        71.93 o                         
  -4   4   7       5903.59       5953.83        78.14 o                         
  -3   4   7      11182.73      11286.27       151.93 o                         
  -2   4   7      11667.84      11909.86       150.50 o                         
  -1   4   7      13392.87      13292.50       151.17 o                         
   0   4   7      10225.19       9916.40       104.26 o                         
   1   4   7       5415.23       5592.24        67.97 o                         
   2   4   7        945.40        993.68        23.57 o                         
   3   4   7        525.50        694.14        18.02 o                         
   4   4   7       2149.85       2252.23        45.81 o                         
   5   4   7       5404.34       5622.72        70.08 o                         
   6   4   7       8522.81       8685.94       108.18 o                         
   7   4   7       9735.13      10179.85       133.34 o                         
   8   4   7       6995.53       7074.56       103.31 o                         
   9   4   7       4487.08       4641.18        82.59 o                         
  10   4   7       3585.20       3732.75        91.29 o                         
  -8   5   7        733.25        776.24        35.60 o                         
  -7   5   7       1273.46       1229.76        29.02 o                         
  -6   5   7        620.98        598.33        18.90 o                         
  -5   5   7       2862.25       2843.75        45.12 o                         
  -4   5   7        476.18        465.93        18.88 o                         
  -3   5   7        817.39        713.40        19.68 o                         
  -2   5   7        292.41        329.46        13.12 o                         
  -1   5   7         43.04         46.89         5.14 o                         
   0   5   7        282.67        330.91        11.64 o                         
   1   5   7       1275.24       1375.68        24.77 o                         
   2   5   7       6374.14       6435.08        93.56 o                         
   3   5   7       3805.56       3919.22        53.99 o                         
   4   5   7       6708.62       6685.56       108.01 o                         
   5   5   7       3295.21       3233.14        53.77 o                         
   6   5   7       1693.32       1682.51        34.69 o                         
   7   5   7       2059.92       2044.98        41.76 o                         
   8   5   7        484.87        447.31        20.41 o                         
   9   5   7        177.03        156.89        15.49 o                         
  10   5   7          4.13         -3.00         7.12 o                         
  -7   6   7       1747.41       1691.73        38.51 o                         
  -6   6   7       1673.32       1605.38        58.86 o                         
  -5   6   7        349.95        303.84        12.66 o                         
  -4   6   7        570.96        543.05        18.20 o                         
  -3   6   7          7.55          7.28         3.24 o                         
  -2   6   7        411.74        455.93        15.04 o                         
  -1   6   7       1537.81       1490.41        29.15 o                         
   0   6   7       5901.07       6018.05        82.51 o                         
   1   6   7       6351.30       6852.65        88.36 o                         
   2   6   7      11243.25      10850.77       115.22 o                         
   3   6   7       8399.67       7888.17       105.82 o                         
   4   6   7       7041.86       6849.03        90.33 o                         
   5   6   7       6189.34       5993.19        83.08 o                         
   6   6   7       3134.90       3016.23        57.22 o                         
   7   6   7        727.61        683.14        21.21 o                         
   8   6   7        731.42        728.20        28.76 o                         
   9   6   7        176.49        129.82        17.60 o                         
  10   6   7        127.86        149.37        28.79 o                         
  -7   7   7        405.88        393.23        32.00 o                         
  -6   7   7        545.27        546.50        33.55 o                         
  -5   7   7       1533.84       1601.83        53.34 o                         
  -4   7   7       3222.19       3143.74        68.20 o                         
  -3   7   7       4195.58       4163.55        66.36 o                         
  -2   7   7       2233.20       2270.25        39.72 o                         
  -1   7   7       2626.35       2531.69        39.65 o                         
   0   7   7       2821.66       2553.28        42.86 o                         
   1   7   7       2882.55       2884.75        47.01 o                         
   2   7   7        487.78        450.87        17.32 o                         
   3   7   7        387.70        310.34        12.31 o                         
   4   7   7        113.00        134.93         7.90 o                         
   5   7   7        379.09        396.82        14.63 o                         
   6   7   7         24.01         14.83         5.08 o                         
   7   7   7        199.79        188.10        13.14 o                         
   8   7   7        381.39        324.78        17.90 o                         
   9   7   7         50.72         29.43         7.25 o                         
  10   7   7          2.09         10.58         9.40 o                         
  -6   8   7        148.23        124.96        21.59 o                         
  -5   8   7         38.78         30.09        11.26 o                         
  -4   8   7          0.53          5.97         7.46 o                         
  -3   8   7         94.81        117.39        12.23 o                         
  -2   8   7         12.90         11.85         3.75 o                         
  -1   8   7        156.22        152.43         8.51 o                         
   0   8   7         45.11         51.77         4.96 o                         
   1   8   7         11.77         14.05         3.40 o                         
   2   8   7        316.46        324.08        13.33 o                         
   3   8   7        198.23        216.95        12.72 o                         
   4   8   7       1590.66       1596.48        30.21 o                         
   5   8   7       1833.67       1879.30        35.97 o                         
   6   8   7       2942.63       3045.62        65.03 o                         
   7   8   7       2641.28       2878.94        72.59 o                         
   8   8   7       4473.22       4497.80       170.64 o                         
   9   8   7       3164.04       3234.86       145.53 o                         
  10   8   7       2438.94       2481.34        95.01 o                         
  -6   9   7          1.50          8.43        12.51 o                         
  -5   9   7         10.74          8.01        12.94 o                         
  -4   9   7         29.42         17.38         7.79 o                         
  -3   9   7         37.29         27.71         8.46 o                         
  -2   9   7        151.46        159.81        12.92 o                         
  -1   9   7       1319.28       1282.37        26.86 o                         
   0   9   7       2081.70       2122.25        38.00 o                         
   1   9   7       2255.16       2303.47        39.77 o                         
   2   9   7       1492.47       1569.38        33.74 o                         
   3   9   7       2430.15       2455.59        49.92 o                         
   4   9   7       3657.39       3814.51        57.37 o                         
   5   9   7       1821.62       1817.89        35.48 o                         
   6   9   7       1696.32       1715.03        46.43 o                         
   7   9   7       1056.39       1116.31        59.07 o                         
   8   9   7        669.39        611.44        32.88 o                         
   9   9   7        156.13        126.37        20.54 o                         
  10   9   7        184.55        132.24        35.83 o                         
  -5  10   7        216.29        201.31        23.95 o                         
  -4  10   7         32.00         21.69         8.86 o                         
  -3  10   7         75.17         72.23        10.97 o                         
  -2  10   7        945.70        946.63        33.87 o                         
  -1  10   7       2095.38       2171.80        43.62 o                         
   0  10   7       3740.29       3818.59        54.47 o                         
   1  10   7       7032.72       7170.80       104.62 o                         
   2  10   7       7452.46       7355.12        99.32 o                         
   3  10   7       8515.97       8677.38       126.03 o                         
   4  10   7       5136.00       5163.19        86.65 o                         
   5  10   7       7095.00       6802.98        96.65 o                         
   6  10   7       2372.95       2509.02        59.85 o                         
   7  10   7       2000.82       1989.45        53.27 o                         
   8  10   7        497.17        412.23        30.68 o                         
   9  10   7        126.05         93.24        19.26 o                         
  -4  11   7       2592.50       2523.64        81.24 o                         
  -3  11   7       4397.17       4372.26       137.55 o                         
  -2  11   7       4792.49       4947.39       158.92 o                         
  -1  11   7       5994.48       5863.55       110.45 o                         
   0  11   7       4068.14       4239.86        65.75 o                         
   1  11   7       2098.88       2160.54        42.07 o                         
   2  11   7       1834.40       1723.07        36.99 o                         
   3  11   7        573.62        594.07        23.14 o                         
   4  11   7         19.24         19.61         5.91 o                         
   5  11   7        132.30        141.30        13.81 o                         
   6  11   7        559.34        540.20        25.56 o                         
   7  11   7        646.76        731.57        34.51 o                         
   8  11   7       1510.89       1563.73        58.52 o                         
   9  11   7       1037.87       1003.72        50.08 o                         
  -3  12   7       1486.64       1535.35        48.08 o                         
  -2  12   7       1144.43       1182.59        39.08 o                         
  -1  12   7        594.68        593.51        32.11 o                         
   0  12   7        126.57        135.39        10.60 o                         
   1  12   7         61.20         42.98         7.02 o                         
   2  12   7         32.26         24.75         5.76 o                         
   3  12   7         92.92         78.57         8.78 o                         
   4  12   7        128.69        130.31        13.35 o                         
   5  12   7        313.73        288.29        23.78 o                         
   6  12   7         87.21         88.71        13.03 o                         
   7  12   7        125.98        147.84        16.54 o                         
   8  12   7          1.83          0.03         8.11 o                         
   9  12   7          5.66          4.55        13.88 o                         
  -2  13   7         11.78         -9.52         6.34 o                         
  -1  13   7          0.81          2.24         8.90 o                         
   0  13   7         52.01         40.07        10.00 o                         
   1  13   7         31.48         59.76         9.04 o                         
   2  13   7        308.01        316.33        19.12 o                         
   3  13   7         60.33         37.89        10.90 o                         
   4  13   7        233.99        259.40        18.48 o                         
   5  13   7         71.06         53.86        10.17 o                         
   6  13   7         76.60         85.37        15.24 o                         
   7  13   7        188.57        170.42        19.53 o                         
   8  13   7        142.81         90.41        14.34 o                         
  -1  14   7         54.43          9.78        10.30 o                         
   0  14   7         10.24         -7.31         6.53 o                         
   1  14   7         55.61         32.98         8.16 o                         
   2  14   7        331.73        386.45        20.32 o                         
   3  14   7        288.42        285.75        20.89 o                         
   4  14   7        483.75        508.81        28.35 o                         
   5  14   7        518.07        492.78        36.71 o                         
   6  14   7        314.57        196.99        23.86 o                         
   7  14   7        499.31        471.84        63.44 o                         
   1  15   7        217.41        216.74        22.14 o                         
   2  15   7        240.57        266.86        21.66 o                         
   3  15   7          4.66          0.59         6.66 o                         
   4  15   7          1.43         -9.12         6.08 o                         
   5  15   7        327.04        343.11        35.93 o                         
   6  15   7        712.36        749.45        49.59 o                         
  -5 -10   8        776.79        732.14        32.04 o                         
  -4 -10   8        123.03        132.14        18.64 o                         
  -3 -10   8         25.43         11.87        10.88 o                         
  -2 -10   8        278.23        220.72        19.16 o                         
  -1 -10   8        500.68        564.66        25.18 o                         
   0 -10   8       1614.20       1631.90        51.59 o                         
   1 -10   8       1885.70       1817.98        54.20 o                         
  -6  -9   8         31.95         32.29        16.21 o                         
  -5  -9   8         68.23         43.50        12.76 o                         
  -4  -9   8         96.34         98.76        11.29 o                         
  -3  -9   8        166.57        117.69        14.04 o                         
  -2  -9   8          1.52         -1.23         6.99 o                         
  -1  -9   8          8.08          0.77         4.75 o                         
   0  -9   8         11.59          1.12         6.80 o                         
   1  -9   8         32.58         43.41        11.55 o                         
   2  -9   8         12.08          7.37         8.24 o                         
   3  -9   8        550.50        552.57        37.91 o                         
  -7  -8   8         16.73         30.21        11.38 o                         
  -6  -8   8          8.87          2.22         6.19 o                         
  -5  -8   8         54.21         25.97         5.99 o                         
  -4  -8   8          1.36          5.07         6.82 o                         
  -3  -8   8         14.95         -1.67         5.83 o                         
  -2  -8   8          3.82         -5.03         4.52 o                         
  -1  -8   8         15.93          4.29         3.46 o                         
   0  -8   8          9.80          8.20         5.91 o                         
   1  -8   8          9.66          4.44         5.31 o                         
   2  -8   8          4.27         -8.79         5.86 o                         
   3  -8   8          5.10         -9.56         7.18 o                         
   4  -8   8        216.37        302.55        25.30 o                         
  -8  -7   8         87.02         55.99        13.83 o                         
  -7  -7   8         31.07         -0.27         8.90 o                         
  -6  -7   8         40.45         46.95         9.76 o                         
  -5  -7   8        430.33        473.40        19.75 o                         
  -4  -7   8        705.83        795.22        30.38 o                         
  -3  -7   8       2194.03       2220.58        45.94 o                         
  -2  -7   8       1302.20       1319.79        44.40 o                         
  -1  -7   8       1723.90       1726.13        33.05 o                         
   0  -7   8       1416.09       1393.02        39.81 o                         
   1  -7   8       1225.43       1143.34        33.93 o                         
   2  -7   8        444.02        418.82        22.63 o                         
   3  -7   8          9.86          2.12         7.56 o                         
   4  -7   8          5.19         11.62         8.14 o                         
   5  -7   8        360.49        337.78        27.08 o                         
  -8  -6   8       1985.95       2067.29        64.03 o                         
  -7  -6   8       2481.91       2353.34        70.53 o                         
  -6  -6   8       1608.77       1695.91        53.40 o                         
  -5  -6   8       1413.66       1351.03        33.34 o                         
  -4  -6   8        211.30        179.56        12.18 o                         
  -3  -6   8          0.86          2.74         4.04 o                         
  -2  -6   8        679.31        806.00        25.26 o                         
  -1  -6   8       3039.89       3140.72        49.59 o                         
   0  -6   8       5653.14       5578.78        89.20 o                         
   1  -6   8       5391.29       5614.34        79.01 o                         
   2  -6   8       6866.18       6844.25        98.74 o                         
   3  -6   8       7814.48       7997.39       132.47 o                         
   4  -6   8       5472.06       5269.46       117.97 o                         
   5  -6   8       4192.44       4044.22        95.06 o                         
   6  -6   8       1624.13       1519.30        53.88 o                         
  -8  -5   8         80.16         46.13        12.02 o                         
  -7  -5   8         57.11         35.37         9.81 o                         
  -6  -5   8          4.44          5.09         6.42 o                         
  -5  -5   8        642.59        673.00        27.71 o                         
  -4  -5   8        626.34        680.77        22.92 o                         
  -3  -5   8       2841.95       2832.87        50.40 o                         
  -2  -5   8       1782.16       1759.33        35.46 o                         
  -1  -5   8       2812.84       2839.71        46.20 o                         
   0  -5   8       1070.31       1084.27        20.44 o                         
   1  -5   8       2981.49       2844.39        50.48 o                         
   2  -5   8       1409.03       1441.09        35.56 o                         
   3  -5   8        490.64        461.23        18.96 o                         
   4  -5   8        171.50        142.20        15.13 o                         
   5  -5   8          4.89         -4.41         6.58 o                         
   6  -5   8          9.70          4.06         8.20 o                         
  -9  -4   8        100.60         60.67        15.40 o                         
  -8  -4   8          2.09          4.38         8.94 o                         
  -7  -4   8        743.02        800.84        37.43 o                         
  -6  -4   8       1258.92       1240.35        44.35 o                         
  -5  -4   8       3428.03       3471.53        65.99 o                         
  -4  -4   8       3106.94       3053.40        49.84 o                         
  -3  -4   8       8270.88       8209.25       116.61 o                         
  -2  -4   8       7323.04       7155.51        96.73 o                         
  -1  -4   8       6667.07       6370.30        89.35 o                         
   0  -4   8       3898.82       3621.71        46.83 o                         
   1  -4   8       3579.95       3366.21        49.16 o                         
   2  -4   8       1506.02       1478.01        32.78 o                         
   3  -4   8       1902.63       1796.86        43.49 o                         
   4  -4   8        409.64        342.73        22.36 o                         
   5  -4   8         94.54         74.33        13.24 o                         
   6  -4   8          1.27         -3.74         6.79 o                         
   7  -4   8         19.18         19.12        10.17 o                         
  -9  -3   8       2064.76       2086.65        80.59 o                         
  -8  -3   8       2550.87       2489.72        65.85 o                         
  -7  -3   8       1710.03       1711.19        49.37 o                         
  -6  -3   8       2661.88       2380.37        64.96 o                         
  -5  -3   8       1787.43       1792.16        46.87 o                         
  -4  -3   8       1639.51       1484.47        35.93 o                         
  -3  -3   8         22.67         39.24         5.52 o                         
  -2  -3   8          4.71         18.39         3.98 o                         
  -1  -3   8        320.37        359.17        15.68 o                         
   0  -3   8        575.44        599.96        13.80 o                         
   1  -3   8        987.96        983.22        21.46 o                         
   2  -3   8       1154.84       1229.68        31.92 o                         
   3  -3   8       2055.56       1969.54        44.72 o                         
   4  -3   8        336.44        279.30        16.80 o                         
   5  -3   8         43.67         31.47         8.31 o                         
   6  -3   8          2.50          0.54         6.55 o                         
   7  -3   8         13.77          6.35         8.23 o                         
  -9  -2   8         36.50         26.22        10.47 o                         
  -8  -2   8         16.98          9.63         7.92 o                         
  -7  -2   8          7.19          5.25         5.11 o                         
  -6  -2   8         36.12         47.34         7.31 o                         
  -5  -2   8         21.05         15.55         5.32 o                         
  -4  -2   8         16.87         13.64         4.10 o                         
  -3  -2   8        688.68        716.10        24.85 o                         
  -2  -2   8        880.87        902.82        22.55 o                         
  -1  -2   8        771.48        826.67        19.55 o                         
   0  -2   8       3304.91       3571.19        51.66 o                         
   1  -2   8       5846.01       6012.34        75.03 o                         
   2  -2   8       7337.36       7681.81       100.81 o                         
   3  -2   8       7737.73       7782.20       112.72 o                         
   4  -2   8       3912.96       4041.29        63.56 o                         
   5  -2   8       4204.10       4179.96        81.94 o                         
   6  -2   8       2722.73       2590.49        68.71 o                         
   7  -2   8        695.16        628.33        31.73 o                         
   8  -2   8        489.85        432.65        24.38 o                         
  -9  -1   8         24.81          3.01        10.16 o                         
  -8  -1   8         14.01          5.18         7.42 o                         
  -7  -1   8         69.96         57.41         8.82 o                         
  -6  -1   8        240.87        261.12        19.72 o                         
  -5  -1   8        223.35        240.21        16.68 o                         
  -4  -1   8        487.68        472.02        14.86 o                         
  -3  -1   8        809.51        928.19        22.50 o                         
  -2  -1   8       2418.61       2639.60        42.37 o                         
  -1  -1   8       1978.22       2121.43        37.91 o                         
   0  -1   8       2869.67       2908.47        42.44 o                         
   1  -1   8        907.36        920.61        17.92 o                         
   2  -1   8        472.88        429.52        15.42 o                         
   3  -1   8       1468.97       1391.04        30.62 o                         
   4  -1   8        387.74        424.09        15.82 o                         
   5  -1   8          3.68         15.42         3.14 o                         
   6  -1   8         84.06         84.11         8.27 o                         
   7  -1   8         27.61         27.73         6.92 o                         
   8  -1   8        517.96        526.09        24.41 o                         
  -9   0   8         15.03        -10.77         9.46 o                         
  -8   0   8         28.22         20.87         8.60 o                         
  -7   0   8        346.36        376.99        22.85 o                         
  -6   0   8       1278.89       1346.11        39.38 o                         
  -5   0   8       3144.21       3242.86        53.37 o                         
  -4   0   8       6737.71       6883.52        87.94 o                         
  -3   0   8       9230.27       9331.22       115.90 o                         
  -2   0   8       9779.57       9858.54       113.13 o                         
  -1   0   8       9072.35       8576.34       160.49 o                         
   0   0   8      15519.89      15528.07       177.38 o                         
   1   0   8       6666.74       6362.22        91.09 o                         
   2   0   8       6768.02       6523.04        99.83 o                         
   3   0   8        540.81        431.58        16.28 o                         
   4   0   8        121.19         67.25         6.33 o                         
   5   0   8         73.87        108.49         6.14 o                         
   6   0   8        543.42        629.71        24.99 o                         
   7   0   8       2286.19       2400.48        64.26 o                         
   8   0   8       1558.88       1648.21        47.93 o                         
   9   0   8       1622.74       1655.72        71.13 o                         
  -9   1   8       2188.20       2300.02        75.58 o                         
  -8   1   8       3524.89       3618.99        87.29 o                         
  -7   1   8       3907.68       3863.38        84.82 o                         
  -6   1   8       5768.16       5882.88       102.06 o                         
  -5   1   8       4994.29       4891.35        76.01 o                         
  -4   1   8       4128.07       3950.61        57.65 o                         
  -3   1   8       2141.85       1983.17        36.27 o                         
  -2   1   8         12.86          8.22         2.81 o                         
  -1   1   8         54.54        110.83         7.96 o                         
   0   1   8       3497.52       3794.89        53.98 o                         
   1   1   8       4194.22       4203.62        61.94 o                         
   2   1   8       8053.12       8324.44        97.36 o                         
   3   1   8      12300.69      12382.25       146.99 o                         
   4   1   8       7312.92       7186.00       104.89 o                         
   5   1   8       9039.39       9031.56       119.21 o                         
   6   1   8       4637.16       4710.72        86.42 o                         
   7   1   8       2664.73       2605.86        59.13 o                         
   8   1   8        567.14        579.43        26.62 o                         
   9   1   8       1081.10        968.04        45.33 o                         
  -8   2   8        698.01        652.73        31.60 o                         
  -7   2   8        556.58        568.99        27.12 o                         
  -6   2   8        438.03        393.17        20.16 o                         
  -5   2   8        210.73        204.66        12.20 o                         
  -4   2   8         83.75         59.90         6.47 o                         
  -3   2   8        104.42        135.08         8.96 o                         
  -2   2   8        231.44        206.78         9.71 o                         
  -1   2   8        122.44         97.93         6.32 o                         
   0   2   8        321.90        325.75        11.80 o                         
   1   2   8        683.23        587.82        15.57 o                         
   2   2   8        418.89        336.60        12.13 o                         
   3   2   8        559.22        499.05        14.89 o                         
   4   2   8        619.66        535.57        17.62 o                         
   5   2   8         32.26         14.15         3.86 o                         
   6   2   8        104.86         69.59         7.06 o                         
   7   2   8        144.52         98.51         8.99 o                         
   8   2   8          0.28         -2.75         5.87 o                         
   9   2   8         26.45         23.17        11.45 o                         
  -8   3   8         70.39         48.17        18.11 o                         
  -7   3   8          5.53         -7.61         5.07 o                         
  -6   3   8         57.67         61.27         8.21 o                         
  -5   3   8       1053.85       1024.43        28.76 o                         
  -4   3   8       1628.88       1552.84        35.84 o                         
  -3   3   8       3737.11       3706.82        56.41 o                         
  -2   3   8       2253.74       2210.43        37.08 o                         
  -1   3   8       3630.44       3263.40        48.91 o                         
   0   3   8       1517.04       1267.30        25.86 o                         
   1   3   8       6724.45       6906.62        81.95 o                         
   2   3   8       2201.52       2109.33        35.64 o                         
   3   3   8       1544.41       1414.35        28.95 o                         
   4   3   8        854.88        775.30        19.91 o                         
   5   3   8        626.27        642.79        19.48 o                         
   6   3   8        764.46        737.45        22.87 o                         
   7   3   8        100.24        110.33        10.92 o                         
   8   3   8        386.27        396.86        18.57 o                         
   9   3   8         31.33         18.48        10.73 o                         
  -8   4   8        342.40        331.10        21.26 o                         
  -7   4   8        395.42        407.16        22.45 o                         
  -6   4   8        429.98        390.83        17.76 o                         
  -5   4   8          9.41          5.00         4.21 o                         
  -4   4   8         41.43         19.39         4.37 o                         
  -3   4   8         17.45         25.75         4.61 o                         
  -2   4   8        622.32        617.82        18.39 o                         
  -1   4   8       1723.97       1899.94        35.45 o                         
   0   4   8        863.29        918.66        21.14 o                         
   1   4   8       2149.50       1944.61        31.88 o                         
   2   4   8        325.84        342.31        13.04 o                         
   3   4   8         85.88         76.37         6.41 o                         
   4   4   8         33.40         22.84         3.76 o                         
   5   4   8        417.13        436.36        18.50 o                         
   6   4   8        731.89        811.23        26.88 o                         
   7   4   8       1394.56       1548.46        46.35 o                         
   8   4   8       2203.99       2409.80        52.26 o                         
   9   4   8       2052.14       2146.68        49.73 o                         
  10   4   8       1855.04       1947.65        66.40 o                         
  -8   5   8         65.38         31.84        17.28 o                         
  -7   5   8        794.91        751.83        25.04 o                         
  -6   5   8        217.27        219.83        13.86 o                         
  -5   5   8        577.87        561.66        23.68 o                         
  -4   5   8        300.27        284.06        14.42 o                         
  -3   5   8       1602.73       1677.01        37.77 o                         
  -2   5   8          6.75          1.76         2.47 o                         
  -1   5   8       1014.78       1153.02        25.27 o                         
   0   5   8       7564.69       7745.19       119.20 o                         
   1   5   8       4653.57       4944.58        67.87 o                         
   2   5   8      16024.85      16885.56       207.44 o                         
   3   5   8      10560.79      10707.54       122.71 o                         
   4   5   8      18088.80      18242.20       210.01 o                         
   5   5   8      14237.94      14000.98       262.77 o                         
   6   5   8       8753.22       8922.68       128.59 o                         
   7   5   8       4464.33       4612.98        76.99 o                         
   8   5   8       3167.31       3148.91        61.85 o                         
   9   5   8       1225.52       1183.40        37.71 o                         
  10   5   8        388.38        374.34        23.82 o                         
  -7   6   8         26.30         21.05         7.63 o                         
  -6   6   8        121.04         99.92        10.70 o                         
  -5   6   8          5.71          8.54         4.02 o                         
  -4   6   8         87.74         84.35        12.36 o                         
  -3   6   8        479.79        477.58        18.42 o                         
  -2   6   8       1564.57       1637.92        33.53 o                         
  -1   6   8       1595.30       1666.21        32.04 o                         
   0   6   8       5294.14       5362.15        67.18 o                         
   1   6   8       9371.97       8902.41       117.32 o                         
   2   6   8       5058.19       5179.10        72.51 o                         
   3   6   8       7079.96       6961.58       110.69 o                         
   4   6   8       4259.17       4234.25        73.90 o                         
   5   6   8       2179.23       2066.90        40.89 o                         
   6   6   8       2345.31       2309.64        48.90 o                         
   7   6   8        515.04        484.40        21.79 o                         
   8   6   8        168.17        137.62        12.62 o                         
   9   6   8          8.64         -2.98         6.15 o                         
  10   6   8          1.74         -3.28         7.50 o                         
  -7   7   8         24.67         -0.92        10.26 o                         
  -6   7   8        556.46        551.88        34.50 o                         
  -5   7   8       1409.72       1450.62        50.20 o                         
  -4   7   8       2882.63       3060.94        54.57 o                         
  -3   7   8       8089.33       8360.79       106.46 o                         
  -2   7   8      14154.97      14031.98       196.10 o                         
  -1   7   8      21497.58      21082.44       232.12 o                         
   0   7   8      14453.44      14618.88       173.07 o                         
   1   7   8      11133.14      10844.28       133.11 o                         
   2   7   8       9504.39       9273.62       116.26 o                         
   3   7   8       5697.64       5868.58        75.65 o                         
   4   7   8       2464.44       2436.24        41.16 o                         
   5   7   8        100.26         82.96         8.65 o                         
   6   7   8        213.56        193.15        14.04 o                         
   7   7   8          6.23          5.93         4.57 o                         
   8   7   8        441.38        474.47        27.78 o                         
   9   7   8        400.89        420.76        20.94 o                         
  10   7   8        775.87        771.98        34.35 o                         
  -6   8   8       1534.53       1558.32        77.17 o                         
  -5   8   8       2993.37       2910.08        77.30 o                         
  -4   8   8       2811.12       2717.55        67.12 o                         
  -3   8   8       2947.57       3044.16        58.22 o                         
  -2   8   8       1674.20       1622.40        32.08 o                         
  -1   8   8       1205.88       1132.80        25.90 o                         
   0   8   8        105.50        122.46         8.98 o                         
   1   8   8          4.44          3.16         2.54 o                         
   2   8   8        449.16        485.00        16.64 o                         
   3   8   8       1772.86       1705.81        39.24 o                         
   4   8   8       1076.62       1095.65        25.66 o                         
   5   8   8        818.30        812.20        20.62 o                         
   6   8   8        361.54        333.13        19.90 o                         
   7   8   8        880.04        848.62        30.26 o                         
   8   8   8          2.86          5.63         6.13 o                         
   9   8   8          2.15          4.52         8.59 o                         
  10   8   8        117.48        100.25        26.64 o                         
  -6   9   8        627.27        623.68        50.35 o                         
  -5   9   8        334.69        314.79        30.03 o                         
  -4   9   8        391.72        374.84        25.65 o                         
  -3   9   8        596.47        552.37        39.40 o                         
  -2   9   8        284.07        269.27        14.00 o                         
  -1   9   8         13.71         11.88         3.53 o                         
   0   9   8          4.13          4.65         2.68 o                         
   1   9   8        166.89        171.60        10.24 o                         
   2   9   8        265.71        324.73        14.40 o                         
   3   9   8       1012.10       1044.76        30.48 o                         
   4   9   8        455.73        510.24        16.73 o                         
   5   9   8       1225.48       1368.02        30.59 o                         
   6   9   8       1444.93       1442.34        39.59 o                         
   7   9   8       1394.10       1391.51        49.10 o                         
   8   9   8        399.33        422.14        35.40 o                         
   9   9   8          1.07          1.36        11.83 o                         
  10   9   8          8.95         -7.63        10.99 o                         
  -5  10   8         37.08         25.75        12.37 o                         
  -4  10   8         53.32         52.44        10.47 o                         
  -3  10   8          5.09         -0.62         6.40 o                         
  -2  10   8          5.17          9.58         4.90 o                         
  -1  10   8          4.58          1.47         4.29 o                         
   0  10   8         87.45         79.41         7.09 o                         
   1  10   8         49.30         52.45         7.04 o                         
   2  10   8        216.16        212.88        11.92 o                         
   3  10   8        516.21        476.58        21.02 o                         
   4  10   8        239.80        285.61        15.28 o                         
   5  10   8        502.57        520.32        20.12 o                         
   6  10   8         62.61         35.36         7.15 o                         
   7  10   8         29.83          5.24         6.05 o                         
   8  10   8         76.75         43.12        10.99 o                         
   9  10   8         15.97         -5.76         9.09 o                         
  -4  11   8        480.58        438.04        30.03 o                         
  -3  11   8       1526.58       1436.75        51.23 o                         
  -2  11   8       1566.60       1565.75        49.65 o                         
  -1  11   8       2910.39       3037.87        60.83 o                         
   0  11   8       3674.40       3550.12        60.33 o                         
   1  11   8       3863.32       3894.62        65.99 o                         
   2  11   8       2670.85       2770.91        58.66 o                         
   3  11   8       1459.74       1314.02        39.22 o                         
   4  11   8        490.21        492.00        22.94 o                         
   5  11   8          2.41          4.88         3.29 o                         
   6  11   8        442.01        442.59        23.30 o                         
   7  11   8       1180.97       1092.30        42.46 o                         
   8  11   8       2408.52       2413.46        71.91 o                         
   9  11   8       2308.30       2414.56        80.96 o                         
  -3  12   8        543.88        539.92        31.62 o                         
  -2  12   8        339.94        339.84        22.25 o                         
  -1  12   8        346.81        315.93        27.62 o                         
   0  12   8          2.48         -1.56         4.84 o                         
   1  12   8         47.45         30.84         6.19 o                         
   2  12   8       1081.69        999.85        29.61 o                         
   3  12   8       1905.00       1933.82        49.63 o                         
   4  12   8       2521.62       2585.92        66.22 o                         
   5  12   8       4061.85       4288.29        84.44 o                         
   6  12   8       3601.10       3622.50        83.52 o                         
   7  12   8       3654.67       3652.33       116.92 o                         
   8  12   8       1776.68       1732.66        58.85 o                         
   9  12   8       1322.35       1434.67        86.92 o                         
  -2  13   8         13.46          1.46         9.48 o                         
  -1  13   8        251.86        294.44        29.44 o                         
   0  13   8        448.00        436.74        33.24 o                         
   1  13   8       1027.27        998.82        30.91 o                         
   2  13   8       1433.78       1536.39        38.62 o                         
   3  13   8       1857.60       1840.06        57.93 o                         
   4  13   8       2017.08       2050.30        56.46 o                         
   5  13   8       1425.31       1478.97        42.36 o                         
   6  13   8       1051.22        979.68        51.05 o                         
   7  13   8        491.88        537.47        39.30 o                         
   8  13   8        321.64        346.42        29.56 o                         
  -1  14   8       1060.47       1151.06        56.38 o                         
   0  14   8       1477.53       1499.47        61.93 o                         
   1  14   8       2517.26       2597.51        59.43 o                         
   2  14   8       1336.66       1418.03        45.59 o                         
   3  14   8       1331.22       1271.67        44.02 o                         
   4  14   8        946.36       1024.74        39.61 o                         
   5  14   8        538.06        578.13        28.00 o                         
   6  14   8        410.22        320.83        30.93 o                         
   7  14   8         35.59          8.17        14.09 o                         
   1  15   8         16.90          9.42         8.72 o                         
   2  15   8          2.22         11.55         7.27 o                         
   3  15   8          1.32         12.93        10.24 o                         
   4  15   8         21.75          7.71         7.56 o                         
   5  15   8          0.82          8.99         7.10 o                         
   6  15   8          1.55          3.36        12.49 o                         
  -4 -10   9       1352.16       1312.33        67.08 o                         
  -3 -10   9        749.76        691.74        30.89 o                         
  -2 -10   9        183.19        125.46        14.70 o                         
  -1 -10   9          1.27         -6.73         7.02 o                         
  -5  -9   9        962.55       1038.10        49.87 o                         
  -4  -9   9       1360.98       1327.23        46.72 o                         
  -3  -9   9       2642.38       2640.28        69.60 o                         
  -2  -9   9       3278.16       3178.38        70.74 o                         
  -1  -9   9       3403.32       3391.92        72.28 o                         
   0  -9   9       2198.10       2266.08        59.83 o                         
   1  -9   9       1002.58        919.39        37.30 o                         
   2  -9   9        916.06        938.15        39.32 o                         
  -6  -8   9         88.14         83.01        12.09 o                         
  -5  -8   9        210.55        203.59        19.42 o                         
  -4  -8   9        428.54        438.11        23.65 o                         
  -3  -8   9        474.30        400.82        35.38 o                         
  -2  -8   9        333.33        330.11        32.03 o                         
  -1  -8   9        158.46        129.21         9.70 o                         
   0  -8   9         36.55         18.86         6.98 o                         
   1  -8   9         55.73         40.93         8.26 o                         
   2  -8   9          0.36        -10.03         6.69 o                         
   3  -8   9         21.97         31.20        10.59 o                         
  -7  -7   9       1484.58       1441.30        53.74 o                         
  -6  -7   9       1730.95       1748.22        56.89 o                         
  -5  -7   9       1513.59       1397.28        37.03 o                         
  -4  -7   9       1219.92       1159.69        34.03 o                         
  -3  -7   9        894.95        788.10        32.76 o                         
  -2  -7   9        389.43        352.32        26.97 o                         
  -1  -7   9        158.66        141.94        11.31 o                         
   0  -7   9         36.18         16.45         5.87 o                         
   1  -7   9         41.42         20.34         7.21 o                         
   2  -7   9          2.74         -4.52         5.14 o                         
   3  -7   9         65.30         59.04        11.09 o                         
   4  -7   9          9.07         -3.27        16.96 o                         
  -8  -6   9          1.91        -16.07        10.71 o                         
  -7  -6   9        364.05        463.68        28.81 o                         
  -6  -6   9        661.22        637.96        32.93 o                         
  -5  -6   9       1010.79       1019.75        29.18 o                         
  -4  -6   9        908.88        878.02        28.14 o                         
  -3  -6   9        878.84        882.35        27.02 o                         
  -2  -6   9        814.22        777.12        30.43 o                         
  -1  -6   9        655.03        548.04        21.83 o                         
   0  -6   9         25.04         27.82         8.69 o                         
   1  -6   9        380.11        426.50        18.28 o                         
   2  -6   9        848.65        965.11        44.02 o                         
   3  -6   9       1474.02       1483.72        48.82 o                         
   4  -6   9       2290.22       2263.73        64.99 o                         
   5  -6   9       3354.91       3355.97        84.81 o                         
  -8  -5   9         15.70         -1.59         8.35 o                         
  -7  -5   9         87.66         71.78        12.72 o                         
  -6  -5   9        351.92        360.94        27.43 o                         
  -5  -5   9        965.34       1008.88        34.49 o                         
  -4  -5   9       1318.19       1381.38        35.10 o                         
  -3  -5   9       3653.97       3710.84        65.51 o                         
  -2  -5   9       5597.77       5713.26       121.54 o                         
  -1  -5   9       8272.57       8164.42       128.89 o                         
   0  -5   9       4934.65       5193.77        76.10 o                         
   1  -5   9       5632.92       5741.71        96.40 o                         
   2  -5   9       4032.76       3922.58        65.66 o                         
   3  -5   9       2067.75       2030.00        45.53 o                         
   4  -5   9        357.23        302.22        37.47 o                         
   5  -5   9         72.92         25.40         9.80 o                         
   6  -5   9        141.31        144.66        17.67 o                         
  -8  -4   9          9.72          4.30         9.26 o                         
  -7  -4   9        120.52        130.50        16.88 o                         
  -6  -4   9        144.68        154.32        23.59 o                         
  -5  -4   9       1737.68       1824.27        55.36 o                         
  -4  -4   9       1628.23       1638.93        36.53 o                         
  -3  -4   9       2664.05       2712.65        69.34 o                         
  -2  -4   9       1240.30       1306.10        30.74 o                         
  -1  -4   9       3275.58       3212.80        55.87 o                         
   0  -4   9       2662.23       2632.52        37.73 o                         
   1  -4   9       1257.59       1210.77        27.14 o                         
   2  -4   9         83.72         63.76         7.63 o                         
   3  -4   9        117.50         84.15         9.30 o                         
   4  -4   9         20.35          3.39         6.11 o                         
   5  -4   9         57.58         37.63        10.22 o                         
   6  -4   9        226.33        179.56        26.74 o                         
  -8  -3   9       3189.41       3100.50       100.27 o                         
  -7  -3   9       4451.55       4379.38       100.07 o                         
  -6  -3   9       5973.96       6192.25       137.65 o                         
  -5  -3   9       6062.38       5985.41        98.80 o                         
  -4  -3   9       8302.86       8136.38       129.80 o                         
  -3  -3   9       7245.22       7164.00       105.13 o                         
  -2  -3   9       3161.79       3060.36        56.83 o                         
  -1  -3   9       1200.70       1067.92        29.33 o                         
   0  -3   9         38.62         19.79         3.51 o                         
   1  -3   9        326.99        366.53        13.27 o                         
   2  -3   9        241.65        297.05        13.14 o                         
   3  -3   9       2806.07       2917.20        56.49 o                         
   4  -3   9       3971.52       3997.21        74.32 o                         
   5  -3   9       2760.39       2649.84        61.37 o                         
   6  -3   9       1855.77       1914.39        60.86 o                         
   7  -3   9       1363.09       1307.52        50.00 o                         
  -8  -2   9        549.19        544.64        33.86 o                         
  -7  -2   9        144.57         97.39        12.48 o                         
  -6  -2   9        310.29        245.92        16.54 o                         
  -5  -2   9        328.53        358.24        22.77 o                         
  -4  -2   9        462.32        563.43        23.93 o                         
  -3  -2   9       4904.84       5066.82        75.42 o                         
  -2  -2   9       1213.07       1244.86        28.05 o                         
  -1  -2   9       5296.74       5379.40        74.38 o                         
   0  -2   9       2643.17       2682.59        42.78 o                         
   1  -2   9       3129.49       3188.49        52.27 o                         
   2  -2   9       2125.57       1926.55        35.23 o                         
   3  -2   9         47.48         34.93         5.55 o                         
   4  -2   9         55.75         69.44         7.76 o                         
   5  -2   9         12.35          7.66         5.61 o                         
   6  -2   9        128.60        158.14        15.62 o                         
   7  -2   9        605.50        618.98        33.75 o                         
   8  -2   9        577.51        522.06        39.97 o                         
  -8  -1   9        206.82        183.03        16.97 o                         
  -7  -1   9         84.18         64.47        13.22 o                         
  -6  -1   9         16.89         11.44         6.03 o                         
  -5  -1   9         84.93         74.69         6.87 o                         
  -4  -1   9         81.28         71.35         6.44 o                         
  -3  -1   9          5.24         -1.11         2.02 o                         
  -2  -1   9          7.77         10.96         3.43 o                         
  -1  -1   9        190.33        256.37        10.53 o                         
   0  -1   9        699.88        728.59        18.00 o                         
   1  -1   9        529.29        587.91        15.26 o                         
   2  -1   9        257.66        276.83        13.04 o                         
   3  -1   9        338.24        326.69        14.53 o                         
   4  -1   9        117.32         91.09         9.01 o                         
   5  -1   9        162.98        181.97        17.51 o                         
   6  -1   9        352.95        396.34        29.15 o                         
   7  -1   9        727.52        778.00        25.91 o                         
   8  -1   9       1518.56       1568.01        40.34 o                         
  -8   0   9        263.88        259.35        33.14 o                         
  -7   0   9        192.84        180.66        19.82 o                         
  -6   0   9        311.89        322.50        18.67 o                         
  -5   0   9        102.40         82.06         7.95 o                         
  -4   0   9        482.51        440.15        15.28 o                         
  -3   0   9         24.64         30.51         5.17 o                         
  -2   0   9         65.65         86.63         8.38 o                         
  -1   0   9        401.74        496.65        16.71 o                         
   0   0   9         14.61         15.98         3.08 o                         
   1   0   9         25.87         26.99         3.92 o                         
   2   0   9        170.24        158.74         8.26 o                         
   3   0   9          0.15          3.05         2.75 o                         
   4   0   9        526.51        596.66        18.87 o                         
   5   0   9        810.18        779.79        18.01 o                         
   6   0   9        405.35        414.16        15.65 o                         
   7   0   9        852.06        892.65        31.94 o                         
   8   0   9        610.80        685.05        32.25 o                         
  -8   1   9        582.78        592.74        31.58 o                         
  -7   1   9        827.36        881.51        33.77 o                         
  -6   1   9       1937.01       1939.33        54.06 o                         
  -5   1   9       2233.70       2343.46        45.45 o                         
  -4   1   9       3557.75       3583.20        61.56 o                         
  -3   1   9       2956.93       2852.04        45.08 o                         
  -2   1   9       3585.77       3480.85        50.50 o                         
  -1   1   9        486.34        506.23        17.35 o                         
   0   1   9         26.56         15.46         3.41 o                         
   1   1   9       2107.56       2327.07        41.52 o                         
   2   1   9       6613.19       6792.20       106.45 o                         
   3   1   9       7117.30       7508.58        87.52 o                         
   4   1   9       9614.78       9785.17       124.31 o                         
   5   1   9      10781.72      10950.14       138.59 o                         
   6   1   9      10055.31      10189.64       121.51 o                         
   7   1   9       7319.68       7371.60       123.02 o                         
   8   1   9       3378.80       3348.73        73.07 o                         
   9   1   9       2630.31       2479.38        68.92 o                         
  -8   2   9        239.55        200.01        19.90 o                         
  -7   2   9        276.84        214.50        21.09 o                         
  -6   2   9          1.19          4.10         4.75 o                         
  -5   2   9        426.96        515.05        19.05 o                         
  -4   2   9       1913.69       2015.16        39.44 o                         
  -3   2   9       3235.74       3500.27        55.07 o                         
  -2   2   9       6834.95       7160.18        87.40 o                         
  -1   2   9      14169.09      14992.33       175.85 o                         
   0   2   9      17056.96      17030.40       192.27 o                         
   1   2   9      14863.06      15089.97       185.16 o                         
   2   2   9      12427.88      12458.88       138.13 o                         
   3   2   9       7565.00       7547.08        97.04 o                         
   4   2   9       6448.03       6137.34        80.33 o                         
   5   2   9       2488.98       2400.41        43.24 o                         
   6   2   9          8.63          9.35         3.73 o                         
   7   2   9         62.97         57.26         7.72 o                         
   8   2   9         48.54         29.52         8.97 o                         
   9   2   9        304.87        312.07        35.62 o                         
  -8   3   9         51.43         23.36         9.99 o                         
  -7   3   9         18.72         24.83         6.90 o                         
  -6   3   9        175.12        166.81        12.13 o                         
  -5   3   9        242.51        257.21        14.94 o                         
  -4   3   9        798.48        832.97        23.44 o                         
  -3   3   9       1785.79       1761.49        35.00 o                         
  -2   3   9       6474.81       6382.89       109.92 o                         
  -1   3   9       7199.79       7392.66       112.26 o                         
   0   3   9       7281.37       7006.48        89.49 o                         
   1   3   9       7443.06       7170.12        90.61 o                         
   2   3   9       6314.62       6252.28        76.86 o                         
   3   3   9       4248.49       4142.48        60.53 o                         
   4   3   9       1956.05       1938.12        37.23 o                         
   5   3   9        507.03        457.30        15.84 o                         
   6   3   9        894.52        921.18        36.41 o                         
   7   3   9         41.95         37.32         6.71 o                         
   8   3   9        171.77        197.40        18.33 o                         
   9   3   9         96.42        124.33        18.30 o                         
  -8   4   9       1141.26       1160.17        41.24 o                         
  -7   4   9       2026.24       1962.65        52.75 o                         
  -6   4   9       4036.17       4179.48        68.63 o                         
  -5   4   9       5359.53       5534.70        93.86 o                         
  -4   4   9       4948.70       5062.31        79.15 o                         
  -3   4   9       6200.67       6104.81        78.63 o                         
  -2   4   9       5830.28       5661.25        80.18 o                         
  -1   4   9       5049.80       5059.35        62.35 o                         
   0   4   9       3218.94       3198.32        49.49 o                         
   1   4   9        481.66        434.77        14.24 o                         
   2   4   9          0.59          3.76         2.97 o                         
   3   4   9         54.33         58.92         5.65 o                         
   4   4   9         20.81         11.69         3.29 o                         
   5   4   9        726.14        724.23        22.81 o                         
   6   4   9        130.92        108.72        12.68 o                         
   7   4   9        237.17        253.54        17.62 o                         
   8   4   9         15.72         20.17         6.36 o                         
   9   4   9         75.79         42.68         8.64 o                         
  -7   5   9        252.44        216.60        14.53 o                         
  -6   5   9         43.43         37.95         8.19 o                         
  -5   5   9          2.38          2.42         3.97 o                         
  -4   5   9        175.88        186.22        18.22 o                         
  -3   5   9         60.41         46.31         6.36 o                         
  -2   5   9        122.13         77.74         7.26 o                         
  -1   5   9        221.21        231.79         9.05 o                         
   0   5   9          1.26         -0.51         1.71 o                         
   1   5   9        158.40        158.20         9.22 o                         
   2   5   9        769.79        876.50        22.76 o                         
   3   5   9        300.35        336.34        14.24 o                         
   4   5   9        834.16        818.72        20.97 o                         
   5   5   9       2575.01       2722.42        56.16 o                         
   6   5   9       3819.40       3948.26        70.39 o                         
   7   5   9       3277.32       3480.98        71.90 o                         
   8   5   9       2291.65       2294.94        59.10 o                         
   9   5   9       1268.80       1221.58        40.81 o                         
  10   5   9        785.19        718.69        40.81 o                         
  -7   6   9         85.07         63.80         9.13 o                         
  -6   6   9        416.36        407.20        20.35 o                         
  -5   6   9        161.96        154.76        15.20 o                         
  -4   6   9       1123.10       1155.28        34.41 o                         
  -3   6   9       1543.21       1547.41        36.80 o                         
  -2   6   9       5251.93       5365.02        77.27 o                         
  -1   6   9       2911.74       2939.20        48.37 o                         
   0   6   9       3932.75       4114.13        56.95 o                         
   1   6   9       3932.05       4290.58        59.13 o                         
   2   6   9       4910.27       4851.87        69.66 o                         
   3   6   9       3496.34       3518.15        59.67 o                         
   4   6   9       2587.37       2640.97        48.53 o                         
   5   6   9        320.43        298.63        14.60 o                         
   6   6   9        110.06         97.74         9.02 o                         
   7   6   9          3.36          4.05         5.47 o                         
   8   6   9        456.03        486.48        28.14 o                         
   9   6   9        577.89        571.28        26.86 o                         
  10   6   9       1349.51       1298.34        46.55 o                         
  -7   7   9          0.80          0.60         9.78 o                         
  -6   7   9          1.00          7.90        10.70 o                         
  -5   7   9        699.68        710.88        22.35 o                         
  -4   7   9        571.12        611.53        22.01 o                         
  -3   7   9       1901.62       1905.96        42.26 o                         
  -2   7   9        215.18        214.41        11.41 o                         
  -1   7   9       3491.75       3345.32        53.58 o                         
   0   7   9       4651.85       4696.81        68.00 o                         
   1   7   9       3050.15       3047.04        59.92 o                         
   2   7   9       2874.52       2765.60        36.89 o                         
   3   7   9       1280.49       1232.38        27.96 o                         
   4   7   9       1304.80       1283.96        29.59 o                         
   5   7   9       1419.06       1429.09        44.63 o                         
   6   7   9         19.36         16.68         4.94 o                         
   7   7   9        421.59        412.75        20.78 o                         
   8   7   9        346.00        386.36        26.49 o                         
   9   7   9        676.20        683.11        45.80 o                         
  10   7   9        592.35        555.99        41.63 o                         
  -6   8   9       2430.35       2555.23       102.79 o                         
  -5   8   9       4112.00       4082.02       112.85 o                         
  -4   8   9       4525.03       4450.10        82.57 o                         
  -3   8   9       5626.61       5779.77        98.61 o                         
  -2   8   9       3362.27       3447.25        56.24 o                         
  -1   8   9       2718.98       2655.93        45.38 o                         
   0   8   9        112.02        122.56         9.34 o                         
   1   8   9        701.97        725.61        21.91 o                         
   2   8   9        393.46        349.32        14.58 o                         
   3   8   9        746.22        768.43        30.71 o                         
   4   8   9       4886.57       4869.37        65.42 o                         
   5   8   9       4339.52       4206.43        66.42 o                         
   6   8   9       4863.03       4925.95        75.83 o                         
   7   8   9       4926.25       4859.07        90.89 o                         
   9   8   9       2766.35       2759.24        90.11 o                         
  10   8   9       1340.09       1331.36        74.03 o                         
  -6   9   9        617.81        602.74        61.73 o                         
  -5   9   9        456.57        434.74        34.79 o                         
  -4   9   9        166.41        183.67        18.36 o                         
  -3   9   9         67.87         61.56         8.21 o                         
  -2   9   9         36.80         27.18         6.26 o                         
  -1   9   9        493.60        483.03        16.58 o                         
   0   9   9        549.37        575.14        20.45 o                         
   1   9   9       2914.64       3001.20        52.91 o                         
   2   9   9       3831.20       3871.01        65.98 o                         
   3   9   9       1862.49       1923.11        45.33 o                         
   4   9   9       1549.26       1617.07        34.49 o                         
   5   9   9       1805.15       1824.73        40.10 o                         
   6   9   9       1887.27       1785.95        42.34 o                         
   7   9   9        247.44        256.33        16.86 o                         
   8   9   9          2.34         -7.07         4.71 o                         
   9   9   9          5.81          7.77        12.44 o                         
  -5  10   9          1.98         -8.90        12.70 o                         
  -4  10   9         52.44         48.57        10.92 o                         
  -3  10   9        213.02        211.04        19.50 o                         
  -2  10   9        516.34        538.11        29.10 o                         
  -1  10   9        629.06        668.61        27.23 o                         
   0  10   9        686.58        645.17        27.80 o                         
   1  10   9        721.12        769.33        21.81 o                         
   2  10   9        356.63        369.36        17.32 o                         
   3  10   9       1269.51       1249.14        29.78 o                         
   4  10   9        639.91        649.02        24.94 o                         
   5  10   9        752.24        731.30        30.48 o                         
   6  10   9        445.71        375.89        18.12 o                         
   7  10   9        655.54        621.87        38.17 o                         
   8  10   9        803.62        790.22        39.19 o                         
   9  10   9        259.32        283.18        33.36 o                         
  -4  11   9        565.96        522.21        36.29 o                         
  -3  11   9        521.86        548.10        30.83 o                         
  -2  11   9        289.94        319.12        22.88 o                         
  -1  11   9        255.43        270.51        17.31 o                         
   0  11   9        266.44        221.22        18.78 o                         
   1  11   9        109.93        117.74         9.78 o                         
   2  11   9         63.17         39.67         7.81 o                         
   3  11   9          2.77         -1.81         3.92 o                         
   4  11   9         16.31          6.93         5.08 o                         
   5  11   9          4.38          0.77         4.12 o                         
   6  11   9         85.61         65.32         8.16 o                         
   7  11   9          0.05         12.05         6.45 o                         
   8  11   9         72.15         41.92        14.05 o                         
   9  11   9        316.56        330.42        31.03 o                         
  -3  12   9        239.68        179.10        24.39 o                         
  -2  12   9        176.18        135.41        20.05 o                         
  -1  12   9        144.76         99.65        15.66 o                         
   0  12   9          2.48          0.22         5.21 o                         
   1  12   9         26.40         19.39         5.11 o                         
   2  12   9        532.47        532.21        21.80 o                         
   3  12   9       1788.35       1747.68        47.38 o                         
   4  12   9       2850.11       2740.24        69.84 o                         
   5  12   9       3677.25       3561.50        92.66 o                         
   6  12   9       3600.39       3732.19        84.20 o                         
   7  12   9       4013.21       4149.90        97.23 o                         
   8  12   9       3174.99       3016.99        85.04 o                         
  -2  13   9        268.73        176.38        23.62 o                         
  -1  13   9        810.03        625.90        42.29 o                         
   0  13   9       1396.13       1428.40        59.01 o                         
   1  13   9       2859.08       2929.62        55.85 o                         
   2  13   9       2723.79       2702.11        54.79 o                         
   3  13   9       3069.16       3112.66        73.59 o                         
   4  13   9       2862.63       2794.81        62.06 o                         
   5  13   9       2677.20       2721.44        69.30 o                         
   6  13   9       1355.29       1467.60        71.32 o                         
   7  13   9        948.06        895.93        50.81 o                         
   8  13   9        278.25        295.09        27.67 o                         
  -1  14   9       1963.57       1949.75        77.98 o                         
   0  14   9       1841.60       1974.45        72.85 o                         
   1  14   9       2816.95       2906.22        75.03 o                         
   2  14   9       2765.97       2812.49        75.81 o                         
   3  14   9       2463.36       2559.78        66.47 o                         
   4  14   9       1552.24       1473.09        54.53 o                         
   5  14   9        640.72        625.85        29.31 o                         
   6  14   9        374.01        458.00        36.90 o                         
   7  14   9        189.40         85.24        18.41 o                         
   1  15   9        483.81        446.88        26.92 o                         
   2  15   9        235.02        267.09        18.47 o                         
   3  15   9         41.18         45.82        14.13 o                         
   4  15   9          8.19         24.65        10.91 o                         
   5  15   9         56.34         22.30         9.23 o                         
   6  15   9        287.63        377.67        43.58 o                         
  -4  -9  10        163.66        177.44        18.53 o                         
  -3  -9  10        663.87        710.00        41.13 o                         
  -2  -9  10       1273.87       1373.14        52.85 o                         
  -1  -9  10       2215.72       2355.25        91.99 o                         
   0  -9  10       3695.51       3700.67        79.70 o                         
  -6  -8  10       1212.00       1267.13        46.21 o                         
  -5  -8  10       1639.15       1714.90        63.48 o                         
  -4  -8  10       1673.29       1693.33        55.41 o                         
  -3  -8  10       1685.98       1672.79        53.21 o                         
  -2  -8  10       1074.44       1120.68        42.86 o                         
  -1  -8  10        749.21        694.61        41.52 o                         
   0  -8  10        179.75        149.77        21.96 o                         
   1  -8  10         67.37         49.51        10.84 o                         
   2  -8  10         24.15         10.46         8.33 o                         
  -6  -7  10        820.50        891.16        35.81 o                         
  -5  -7  10       1170.25       1207.63        42.06 o                         
  -4  -7  10       1058.04        956.39        34.51 o                         
  -3  -7  10        990.29       1004.57        39.04 o                         
  -2  -7  10        664.61        599.28        28.23 o                         
  -1  -7  10        746.61        673.28        23.61 o                         
   0  -7  10        135.51        129.90        12.00 o                         
   1  -7  10        151.38        115.42        25.06 o                         
   2  -7  10          5.93          8.11         6.42 o                         
   3  -7  10         19.59         18.85         9.24 o                         
  -7  -6  10        932.08        878.26        52.00 o                         
  -6  -6  10        539.14        517.61        43.06 o                         
  -5  -6  10        215.14        187.95        13.61 o                         
  -4  -6  10          2.10         -2.73         4.84 o                         
  -3  -6  10        142.36        112.71        12.66 o                         
  -2  -6  10        280.84        284.77        18.94 o                         
  -1  -6  10        789.31        760.42        36.41 o                         
   0  -6  10       1219.19       1155.40        30.58 o                         
   1  -6  10       1685.92       1633.36        48.83 o                         
   2  -6  10        810.76        767.04        33.31 o                         
   3  -6  10        781.30        749.87        29.52 o                         
   4  -6  10        578.87        575.42        31.90 o                         
  -7  -5  10        239.83        238.08        23.17 o                         
  -6  -5  10        156.24        193.34        39.94 o                         
  -5  -5  10        111.70        101.11         9.96 o                         
  -4  -5  10         12.90          2.28         6.64 o                         
  -3  -5  10         15.55          5.90         4.55 o                         
  -2  -5  10        107.38        143.62        13.47 o                         
  -1  -5  10        551.56        612.57        24.98 o                         
   0  -5  10       1792.38       1833.66        46.89 o                         
   1  -5  10       1459.74       1514.65        34.99 o                         
   2  -5  10       1905.46       1889.73        43.45 o                         
   3  -5  10       1900.71       1880.46        53.09 o                         
   4  -5  10       1252.93       1168.84        44.96 o                         
   5  -5  10        520.19        451.13        32.42 o                         
  -8  -4  10        108.48         74.72        18.83 o                         
  -7  -4  10        306.87        309.66        27.03 o                         
  -6  -4  10        143.31        164.28        44.19 o                         
  -5  -4  10        484.80        517.04        23.10 o                         
  -4  -4  10        216.50        221.05        17.43 o                         
  -3  -4  10       1331.83       1373.01        38.07 o                         
  -2  -4  10        265.01        287.57        17.97 o                         
  -1  -4  10         91.15         84.20        12.99 o                         
   0  -4  10         14.85          4.68         3.25 o                         
   1  -4  10         49.37         18.73         4.20 o                         
   2  -4  10        562.18        560.68        21.26 o                         
   3  -4  10        622.65        684.51        26.27 o                         
   4  -4  10       1194.13       1247.31        67.26 o                         
   5  -4  10       1875.93       1888.92        67.09 o                         
   6  -4  10        895.72        826.40        44.89 o                         
  -8  -3  10        197.52        187.73        22.88 o                         
  -7  -3  10        194.96        215.94        41.33 o                         
  -6  -3  10        956.51        980.54        40.49 o                         
  -5  -3  10        738.89        767.65        30.30 o                         
  -4  -3  10        594.38        576.08        22.90 o                         
  -3  -3  10        876.07        877.23        27.09 o                         
  -2  -3  10       1335.50       1312.13        35.02 o                         
  -1  -3  10       1204.49       1126.38        29.59 o                         
   0  -3  10        225.29        207.44        10.35 o                         
   1  -3  10        100.62         90.57        10.81 o                         
   2  -3  10        166.95        208.12        11.51 o                         
   3  -3  10        281.64        309.56        18.07 o                         
   4  -3  10       1433.37       1495.43        64.40 o                         
   5  -3  10       1382.09       1380.51        57.05 o                         
   6  -3  10       1691.20       1766.10        70.67 o                         
   7  -3  10       1307.53       1234.88        50.24 o                         
  -8  -2  10       1414.89       1409.24        54.69 o                         
  -7  -2  10       1274.43       1318.92        57.17 o                         
  -6  -2  10       1312.18       1201.71        39.85 o                         
  -5  -2  10        111.15         87.70        10.07 o                         
  -4  -2  10        285.27        280.00        16.26 o                         
  -3  -2  10       1672.99       1778.06        40.51 o                         
  -2  -2  10       1262.36       1347.73        29.78 o                         
  -1  -2  10       9503.83       9593.82       121.15 o                         
   0  -2  10       7231.01       7294.66        87.92 o                         
   1  -2  10      12568.18      12411.21       152.44 o                         
   2  -2  10       9996.87       9948.17       119.97 o                         
   3  -2  10      15349.93      14962.82       195.00 o                         
   4  -2  10       5333.45       5275.47        86.72 o                         
   5  -2  10       4235.96       4086.93       104.19 o                         
   6  -2  10       1995.30       1871.76        59.29 o                         
   7  -2  10        946.18        915.12        41.82 o                         
  -8  -1  10         46.89         68.07        13.75 o                         
  -7  -1  10        486.13        540.31        31.92 o                         
  -6  -1  10       1502.37       1507.57        86.12 o                         
  -5  -1  10       2519.34       2563.61        46.35 o                         
  -4  -1  10       2608.79       2713.62        44.64 o                         
  -3  -1  10       1378.93       1313.72        31.72 o                         
  -2  -1  10       3510.28       3496.30        55.71 o                         
  -1  -1  10       2509.15       2467.40        40.58 o                         
   0  -1  10       1691.98       1611.84        29.27 o                         
   1  -1  10       1844.41       1659.74        37.40 o                         
   2  -1  10          2.94          0.04         3.07 o                         
   3  -1  10          4.41         -0.23         3.14 o                         
   4  -1  10         88.93         46.53        10.50 o                         
   5  -1  10         79.14         63.38        11.09 o                         
   6  -1  10        375.40        404.88        33.87 o                         
   7  -1  10        124.95        108.66        20.11 o                         
   8  -1  10        145.00        112.64        16.66 o                         
  -8   0  10        239.80        283.24        26.38 o                         
  -7   0  10        637.85        611.97        27.91 o                         
  -6   0  10       1074.78       1081.32        47.34 o                         
  -5   0  10       1558.31       1610.29        35.12 o                         
  -4   0  10       2331.68       2278.97        42.73 o                         
  -3   0  10       2696.76       2736.93        45.89 o                         
  -2   0  10       4237.93       4292.06        58.60 o                         
  -1   0  10       2145.94       2119.36        38.82 o                         
   0   0  10       3872.85       3809.28        54.51 o                         
   1   0  10       1323.66       1310.91        27.68 o                         
   2   0  10       2598.33       2490.69        50.05 o                         
   3   0  10        800.19        816.46        21.65 o                         
   4   0  10        708.44        754.59        26.23 o                         
   5   0  10        472.85        555.82        15.92 o                         
   6   0  10        893.05        867.93        24.74 o                         
   7   0  10        533.63        533.94        20.22 o                         
   8   0  10        456.30        390.57        32.63 o                         
  -8   1  10        931.49        859.35        43.80 o                         
  -7   1  10        497.04        500.72        27.77 o                         
  -6   1  10        685.31        691.79        26.97 o                         
  -5   1  10         12.67          5.88         3.76 o                         
  -4   1  10          1.76          6.37         3.45 o                         
  -3   1  10         24.73         16.86         3.84 o                         
  -2   1  10          1.54         -1.21         2.78 o                         
  -1   1  10          2.97          1.25         2.00 o                         
   0   1  10         95.87         75.90         8.79 o                         
   1   1  10        132.72        111.43         8.60 o                         
   2   1  10         86.47         99.34         7.71 o                         
   3   1  10        523.15        574.26        17.12 o                         
   4   1  10         49.56         60.21         7.13 o                         
   5   1  10        454.10        503.51        19.10 o                         
   6   1  10        612.59        705.08        18.56 o                         
   7   1  10        897.92        869.10        29.12 o                         
   8   1  10        945.16       1017.52        35.19 o                         
  -8   2  10         59.47         69.20        12.07 o                         
  -7   2  10        211.73        202.47        21.72 o                         
  -6   2  10        240.96        253.58        16.85 o                         
  -5   2  10        101.47         68.54         8.55 o                         
  -4   2  10         42.18         48.00         6.54 o                         
  -3   2  10       1119.03       1202.65        30.91 o                         
  -2   2  10       3185.83       3123.67        48.01 o                         
  -1   2  10       4509.40       4653.95        62.41 o                         
   0   2  10      10975.07      11251.28       126.47 o                         
   1   2  10      11103.29      11360.75       137.27 o                         
   2   2  10      15087.75      15339.29       177.45 o                         
   3   2  10      11385.92      11527.32       132.49 o                         
   4   2  10       8954.55       9097.09       111.10 o                         
   5   2  10       7478.49       7561.02        98.41 o                         
   6   2  10       3458.63       3295.95        59.91 o                         
   7   2  10        973.96        898.94        25.02 o                         
   8   2  10        195.38        160.34        15.08 o                         
   9   2  10         17.82         26.29         9.66 o                         
  -8   3  10         72.06         48.51        13.56 o                         
  -7   3  10        545.50        579.18        28.38 o                         
  -6   3  10        987.76       1088.63        34.14 o                         
  -5   3  10       2487.80       2580.42        55.80 o                         
  -4   3  10       4909.25       4984.13        75.44 o                         
  -3   3  10       5464.62       5584.70        79.69 o                         
  -2   3  10       5365.34       5397.59        72.36 o                         
  -1   3  10       4997.67       4770.66        75.50 o                         
   0   3  10       4234.30       4294.13        66.11 o                         
   1   3  10       2460.85       2397.87        41.93 o                         
   2   3  10        967.01        934.27        20.42 o                         
   3   3  10          2.02          9.95         3.30 o                         
   4   3  10          3.31          1.43         3.10 o                         
   5   3  10        880.26        908.49        24.31 o                         
   6   3  10        249.64        325.17        16.17 o                         
   7   3  10       1059.62       1154.96        29.63 o                         
   8   3  10       1160.89       1206.64        34.40 o                         
   9   3  10       1088.05       1036.82        43.96 o                         
  -7   4  10        746.00        784.63        31.28 o                         
  -6   4  10       2120.12       2183.30        50.95 o                         
  -5   4  10       4224.51       4202.12        85.65 o                         
  -4   4  10       7594.36       7697.05       104.83 o                         
  -3   4  10       8460.02       8353.12       108.04 o                         
  -2   4  10       6577.88       6508.65        92.59 o                         
  -1   4  10       5756.70       5524.07        72.23 o                         
   0   4  10       3302.39       3486.43        53.50 o                         
   1   4  10       3060.78       3185.38        47.96 o                         
   2   4  10        167.98        156.10         9.72 o                         
   3   4  10         51.88         49.11         5.64 o                         
   4   4  10        183.21        171.51        11.31 o                         
   5   4  10        293.37        285.86        13.21 o                         
   6   4  10       1100.46       1085.05        32.36 o                         
   7   4  10       1620.98       1582.32        43.02 o                         
   8   4  10        661.03        660.85        28.75 o                         
   9   4  10       1332.24       1335.16        41.02 o                         
  -7   5  10       2262.35       2319.20        58.38 o                         
  -6   5  10       2542.77       2584.61        59.70 o                         
  -5   5  10       1487.32       1583.92        43.74 o                         
  -4   5  10        906.71        926.96        30.87 o                         
  -3   5  10         78.17         68.73         8.13 o                         
  -2   5  10        113.84        105.98         8.85 o                         
  -1   5  10        674.17        662.88        18.52 o                         
   0   5  10       2645.74       2811.48        43.63 o                         
   1   5  10       5462.76       5599.13        72.52 o                         
   2   5  10       3815.93       3727.94        58.17 o                         
   3   5  10       3231.86       3278.93        52.21 o                         
   4   5  10       2732.72       2732.68        47.24 o                         
   5   5  10       1869.20       1867.79        39.94 o                         
   6   5  10       1962.06       1902.46        41.65 o                         
   7   5  10        407.03        413.91        24.01 o                         
   8   5  10        267.48        217.12        22.40 o                         
   9   5  10          1.34        -12.14         8.10 o                         
  -7   6  10         55.67         78.19        14.63 o                         
  -6   6  10         45.76         21.52        11.02 o                         
  -5   6  10         19.21         15.93         5.99 o                         
  -4   6  10        175.02        137.52        14.10 o                         
  -3   6  10        397.67        398.14        19.35 o                         
  -2   6  10        283.89        290.09        14.00 o                         
  -1   6  10        361.78        336.16        15.78 o                         
   0   6  10         23.45         14.60         3.50 o                         
   1   6  10          2.32         -2.05         3.53 o                         
   2   6  10        212.11        210.55        10.83 o                         
   3   6  10        131.43        134.45         8.20 o                         
   4   6  10       2102.69       2236.60        42.99 o                         
   5   6  10        302.58        301.03        15.12 o                         
   6   6  10        187.70        204.84        13.28 o                         
   7   6  10         16.59          7.07         6.05 o                         
   8   6  10         43.71         36.32        16.97 o                         
   9   6  10         16.32         24.50         9.38 o                         
  -6   7  10         33.22          6.36         6.72 o                         
  -5   7  10          1.54         -1.82         4.98 o                         
  -4   7  10         90.74         83.00        10.13 o                         
  -3   7  10        122.45         97.79        10.60 o                         
  -2   7  10         21.47         25.31         4.98 o                         
  -1   7  10         65.66         47.29         6.55 o                         
   0   7  10         61.72         58.09         7.05 o                         
   1   7  10          6.29         11.16         3.08 o                         
   2   7  10        231.18        230.45        10.33 o                         
   3   7  10         54.76         45.32         6.36 o                         
   4   7  10       3023.77       3140.97        54.00 o                         
   5   7  10       2227.00       2215.93        51.98 o                         
   6   7  10       1452.49       1492.16        37.76 o                         
   7   7  10       1819.17       1820.43        48.87 o                         
   8   7  10       1200.47       1151.38        44.28 o                         
   9   7  10       1600.86       1574.80        57.35 o                         
  -6   8  10        108.47         65.37        16.97 o                         
  -5   8  10         75.95         56.80         8.23 o                         
  -4   8  10        216.67        156.49        13.88 o                         
  -3   8  10        582.06        563.04        20.94 o                         
  -2   8  10       1200.56       1229.51        28.97 o                         
  -1   8  10       1285.19       1314.86        29.24 o                         
   0   8  10        110.00        118.36        12.56 o                         
   1   8  10        386.17        385.49        16.38 o                         
   2   8  10        103.19         79.45         9.85 o                         
   3   8  10        202.83        195.90        10.48 o                         
   4   8  10       1555.01       1482.15        31.95 o                         
   5   8  10       2533.48       2432.43        65.23 o                         
   6   8  10       5041.95       4950.82        84.31 o                         
   7   8  10       2304.21       2319.02        56.52 o                         
   8   8  10       3335.03       3329.78        90.63 o                         
   9   8  10       1779.89       1807.90        96.85 o                         
  -5   9  10        294.01        260.09        25.48 o                         
  -4   9  10         48.61         37.77         8.66 o                         
  -3   9  10         30.22         19.84         6.85 o                         
  -2   9  10        575.50        551.55        20.57 o                         
  -1   9  10       2503.58       2404.47        63.15 o                         
   0   9  10       3412.29       3393.63        62.84 o                         
   1   9  10       6565.53       6368.40        97.73 o                         
   2   9  10       9871.58       9701.69       173.75 o                         
   3   9  10      11601.40      11514.08       185.31 o                         
   4   9  10       9530.22       9483.02       124.81 o                         
   5   9  10       6321.65       6301.35       105.65 o                         
   6   9  10       3460.73       3563.64        64.46 o                         
   7   9  10       2726.93       2784.96        69.11 o                         
   8   9  10        935.55        986.54        38.53 o                         
   9   9  10        266.75        281.49        24.86 o                         
  -5  10  10        291.99        268.35        25.98 o                         
  -4  10  10        386.31        300.38        25.23 o                         
  -3  10  10        915.81        874.51        37.65 o                         
  -2  10  10       2276.38       2147.51        49.30 o                         
  -1  10  10       3059.64       3185.94        87.38 o                         
   0  10  10       3774.14       3857.58        74.14 o                         
   1  10  10       4358.11       4283.46        66.91 o                         
   2  10  10       2244.77       2379.42        49.55 o                         
   3  10  10       2621.98       2731.52        49.36 o                         
   4  10  10       1642.13       1593.16        42.18 o                         
   5  10  10        489.39        549.36        21.29 o                         
   6  10  10         52.82         71.68        10.59 o                         
   7  10  10          2.93         -3.67         5.89 o                         
   8  10  10          6.02         -1.25         7.91 o                         
   9  10  10          6.44          0.46         9.20 o                         
  -4  11  10       1361.81       1371.60        51.71 o                         
  -3  11  10       2452.16       2476.80        83.65 o                         
  -2  11  10       1943.79       1932.65        45.12 o                         
  -1  11  10       3112.71       3290.19        76.82 o                         
   0  11  10       2299.69       2372.62        63.66 o                         
   1  11  10       2505.63       2545.10        49.80 o                         
   2  11  10       1792.09       1943.48        42.25 o                         
   3  11  10       1202.33       1195.94        31.76 o                         
   4  11  10        254.42        270.77        21.14 o                         
   5  11  10        193.66        215.08        16.42 o                         
   6  11  10         97.17         77.18        15.64 o                         
   7  11  10         53.65         41.16        10.34 o                         
   8  11  10          1.46          7.83         7.99 o                         
   9  11  10         23.05         31.78        11.13 o                         
  -3  12  10        353.24        380.91        29.09 o                         
  -2  12  10        392.06        386.48        32.63 o                         
  -1  12  10         37.58         43.00        13.12 o                         
   0  12  10          1.38         -0.04         5.75 o                         
   1  12  10          1.14          2.21         3.47 o                         
   2  12  10         39.11         43.47         9.13 o                         
   3  12  10         52.44         49.19         9.25 o                         
   4  12  10         19.32         12.84         8.37 o                         
   5  12  10          2.48         -6.35         5.61 o                         
   6  12  10         36.57         16.34         5.35 o                         
   7  12  10        151.20        104.00        18.67 o                         
   8  12  10        332.07        305.68        26.70 o                         
  -2  13  10        146.45        123.40        20.00 o                         
  -1  13  10        376.89        320.04        31.41 o                         
   0  13  10        680.83        532.88        29.00 o                         
   1  13  10        733.84        619.68        22.18 o                         
   2  13  10       1738.95       1571.11        40.06 o                         
   3  13  10       1394.77       1208.20        42.32 o                         
   4  13  10       1550.67       1588.64        59.72 o                         
   5  13  10       1366.82       1241.59        44.92 o                         
   6  13  10        880.81        834.04        32.27 o                         
   7  13  10        795.60        829.16        36.25 o                         
   8  13  10         81.81         47.44        11.92 o                         
  -1  14  10        612.82        564.17        41.43 o                         
   0  14  10        784.92        823.43        46.67 o                         
   1  14  10       1009.32       1068.36        33.37 o                         
   2  14  10        574.11        557.73        35.53 o                         
   3  14  10        650.52        666.61        31.88 o                         
   4  14  10        379.78        514.97        29.91 o                         
   5  14  10        183.64        131.37        31.90 o                         
   6  14  10          5.92         -2.52        12.22 o                         
   7  14  10         53.45         19.88        12.45 o                         
   1  15  10        911.13        980.92        42.35 o                         
   2  15  10        256.19        212.86        20.51 o                         
   3  15  10        140.67        187.03        21.79 o                         
   4  15  10         60.75         71.08        11.51 o                         
   5  15  10        142.08        121.52        27.83 o                         
  -4  -8  11       1639.02       1678.78        54.64 o                         
  -3  -8  11       2838.60       2821.36       120.39 o                         
  -2  -8  11       2487.22       2666.44       100.69 o                         
  -1  -8  11       2609.74       2559.72       124.98 o                         
   0  -8  11       1292.12       1315.58        46.43 o                         
   1  -8  11        618.84        634.09        30.81 o                         
  -6  -7  11        510.42        492.98        33.60 o                         
  -5  -7  11        277.28        262.75        21.00 o                         
  -4  -7  11        221.81        227.21        20.52 o                         
  -3  -7  11          6.04         17.40         7.12 o                         
  -2  -7  11         16.75          4.74         6.71 o                         
  -1  -7  11        141.23        136.96        10.97 o                         
   0  -7  11        297.25        307.22        24.53 o                         
   1  -7  11        693.89        658.57        43.23 o                         
   2  -7  11        762.00        806.93        32.94 o                         
   3  -7  11        743.75        751.19        43.66 o                         
  -6  -6  11        783.34        717.84        50.03 o                         
  -5  -6  11        636.97        599.92        27.02 o                         
  -4  -6  11        330.67        266.01        24.12 o                         
  -3  -6  11         94.75         84.20        11.48 o                         
  -2  -6  11         29.86         24.06         7.00 o                         
  -1  -6  11        479.30        490.30        24.04 o                         
   0  -6  11        464.71        463.22        32.97 o                         
   1  -6  11       1092.61       1100.36        33.00 o                         
   2  -6  11       1405.12       1318.20        38.23 o                         
   3  -6  11       1327.65       1359.93        41.49 o                         
   4  -6  11       1175.80       1083.43        59.59 o                         
  -7  -5  11        327.17        370.22        34.95 o                         
  -6  -5  11        969.66        851.60        51.93 o                         
  -5  -5  11       2463.28       2389.40        66.14 o                         
  -4  -5  11       3463.90       3565.14        90.22 o                         
  -3  -5  11       3784.30       3741.20        84.08 o                         
  -2  -5  11       3395.38       3237.76        78.07 o                         
  -1  -5  11       3577.29       3490.28        78.87 o                         
   0  -5  11       2459.15       2316.51        59.97 o                         
   1  -5  11       1121.94       1084.12        32.89 o                         
   2  -5  11        223.55        204.96        15.28 o                         
   3  -5  11        225.29        196.07        15.88 o                         
   4  -5  11         57.38         53.93        13.40 o                         
   5  -5  11          5.30         -2.70         8.46 o                         
  -7  -4  11        125.36         79.60        15.20 o                         
  -6  -4  11         89.11         21.60        24.01 o                         
  -5  -4  11         16.44         13.80         5.51 o                         
  -4  -4  11         41.80         41.37         7.62 o                         
  -3  -4  11         42.92         42.07         7.09 o                         
  -2  -4  11        193.61        212.90        16.39 o                         
  -1  -4  11        397.44        385.99        22.43 o                         
   0  -4  11         60.91         67.78         7.13 o                         
   1  -4  11        100.36         93.56        11.32 o                         
   2  -4  11          4.29         -2.86         4.02 o                         
   3  -4  11         47.80         22.21         8.17 o                         
   4  -4  11        138.65        161.72        16.92 o                         
   5  -4  11        389.86        368.53        31.69 o                         
   6  -4  11        895.49        906.14        59.14 o                         
  -7  -3  11        354.05        325.60        51.26 o                         
  -6  -3  11        266.29        209.84        26.96 o                         
  -5  -3  11        160.76        135.52        14.05 o                         
  -4  -3  11         56.88         42.09         7.97 o                         
  -3  -3  11        380.35        372.02        18.75 o                         
  -2  -3  11        635.31        609.82        24.68 o                         
  -1  -3  11        642.09        614.58        23.94 o                         
   0  -3  11        539.26        594.87        18.80 o                         
   1  -3  11       1083.59       1043.36        33.84 o                         
   2  -3  11       1375.47       1412.07        39.85 o                         
   3  -3  11       1381.28       1419.38        36.12 o                         
   4  -3  11       1418.29       1415.82        44.30 o                         
   5  -3  11        599.65        677.06        39.19 o                         
   6  -3  11        382.96        319.39        30.14 o                         
  -8  -2  11        159.86        105.74        21.82 o                         
  -7  -2  11        225.35        263.88        31.30 o                         
  -6  -2  11        344.80        315.27        32.43 o                         
  -5  -2  11        437.24        392.38        19.00 o                         
  -4  -2  11        264.96        215.38        14.01 o                         
  -3  -2  11         11.27          8.39         4.29 o                         
  -2  -2  11         64.56         69.91         8.82 o                         
  -1  -2  11       1189.17       1189.31        32.90 o                         
   0  -2  11       1698.10       1794.74        33.41 o                         
   1  -2  11       3345.21       3392.36        59.48 o                         
   2  -2  11       2811.29       2982.05        57.58 o                         
   3  -2  11       4867.90       4977.00        85.06 o                         
   4  -2  11       2387.61       2435.55        56.30 o                         
   5  -2  11       3899.13       4039.50       151.06 o                         
   6  -2  11       1579.79       1543.15        61.58 o                         
   7  -2  11        966.55        908.53        55.51 o                         
  -8  -1  11         13.06         12.83        10.30 o                         
  -7  -1  11        285.04        328.50        43.40 o                         
  -6  -1  11        710.14        722.10        43.69 o                         
  -5  -1  11       3191.42       3212.38        77.00 o                         
  -4  -1  11       6707.50       6958.12       100.07 o                         
  -3  -1  11      10757.23      11015.70       150.68 o                         
  -2  -1  11       9351.90       9254.62       131.44 o                         
  -1  -1  11      13827.77      13855.94       167.42 o                         
   0  -1  11       6521.11       6554.97        85.94 o                         
   1  -1  11       8868.24       8694.53       120.42 o                         
   2  -1  11       4984.03       4776.02        85.23 o                         
   3  -1  11        332.91        329.82        17.29 o                         
   4  -1  11         67.61         44.73         6.64 o                         
   5  -1  11         38.77         38.06         8.07 o                         
   6  -1  11        504.39        511.47        31.79 o                         
   7  -1  11        699.31        699.97        48.45 o                         
  -8   0  11        645.69        650.53        37.42 o                         
  -7   0  11        698.78        761.91        44.90 o                         
  -6   0  11        847.95        893.16        39.33 o                         
  -5   0  11        892.24        895.42        27.24 o                         
  -4   0  11       2065.43       2039.90        38.95 o                         
  -3   0  11       1977.48       1959.26        37.80 o                         
  -2   0  11       1739.69       1627.85        27.11 o                         
  -1   0  11        297.23        303.13        13.05 o                         
   0   0  11       1120.42       1052.84        25.89 o                         
   1   0  11          0.97          3.38         2.53 o                         
   2   0  11         18.37         13.61         4.80 o                         
   3   0  11          9.60         14.81         3.26 o                         
   4   0  11         60.08         42.59         7.40 o                         
   5   0  11        163.82        187.88        18.04 o                         
   6   0  11          7.97          9.36         8.39 o                         
   7   0  11         20.24         14.38         9.78 o                         
   8   0  11          5.53         19.53        11.10 o                         
  -8   1  11       1618.46       1525.68        59.46 o                         
  -7   1  11       1891.29       1904.97        63.25 o                         
  -6   1  11       4426.26       4288.25        79.62 o                         
  -5   1  11       4184.40       4240.22        73.41 o                         
  -4   1  11       4306.79       4340.80        65.41 o                         
  -3   1  11        720.96        760.13        22.99 o                         
  -2   1  11       1711.38       1669.43        34.72 o                         
  -1   1  11         18.85          9.98         3.22 o                         
   0   1  11        222.44        208.48        11.28 o                         
   1   1  11        667.76        635.55        20.61 o                         
   2   1  11        411.99        409.88        17.08 o                         
   3   1  11       1143.88       1168.61        27.20 o                         
   4   1  11        198.73        178.56        10.89 o                         
   5   1  11        417.34        502.74        18.36 o                         
   6   1  11        353.59        346.24        14.33 o                         
   7   1  11        450.25        447.08        21.50 o                         
   8   1  11        367.37        367.46        21.55 o                         
  -7   2  11         25.17          4.46         7.93 o                         
  -6   2  11         29.76         37.61         9.13 o                         
  -5   2  11          4.28          0.53         4.54 o                         
  -4   2  11        181.31        194.74        13.09 o                         
  -3   2  11        600.16        643.88        19.83 o                         
  -2   2  11        828.34        784.42        21.60 o                         
  -1   2  11        648.59        627.21        19.39 o                         
   0   2  11        600.05        640.16        20.47 o                         
   1   2  11          9.55          2.90         2.62 o                         
   2   2  11        168.65        145.72         8.79 o                         
   3   2  11         87.50         83.50         7.20 o                         
   4   2  11       1056.39       1056.97        26.09 o                         
   5   2  11        319.07        375.29        16.05 o                         
   6   2  11        805.39        832.11        31.66 o                         
   7   2  11        338.55        334.86        16.67 o                         
   8   2  11        354.61        339.51        22.42 o                         
  -7   3  11        100.18         90.90        12.80 o                         
  -6   3  11        444.20        462.88        22.51 o                         
  -5   3  11        288.34        306.31        16.83 o                         
  -4   3  11        172.97        184.51        19.28 o                         
  -3   3  11       1404.45       1395.84        30.24 o                         
  -2   3  11       1787.41       1883.06        33.95 o                         
  -1   3  11       3353.85       3487.66        55.47 o                         
   0   3  11       1764.06       1792.96        39.52 o                         
   1   3  11       2065.43       2143.90        40.08 o                         
   2   3  11       1932.12       1886.57        33.60 o                         
   3   3  11        955.67       1027.72        24.58 o                         
   4   3  11          4.82         13.25         3.82 o                         
   5   3  11        818.73        778.52        24.12 o                         
   6   3  11       1700.73       1744.83        41.20 o                         
   7   3  11       2308.23       2339.38        54.01 o                         
   8   3  11       2523.39       2578.97        54.59 o                         
   9   3  11       2809.36       2876.05        80.31 o                         
  -7   4  11        143.37        116.09        17.77 o                         
  -6   4  11        174.70        153.88        12.54 o                         
  -5   4  11        124.35        145.87        11.54 o                         
  -4   4  11        145.02        154.75        11.26 o                         
  -3   4  11         83.55         78.02         8.29 o                         
  -2   4  11        226.08        208.81        12.34 o                         
  -1   4  11         28.42         20.90         3.99 o                         
   0   4  11         12.00          9.79         5.06 o                         
   1   4  11        322.95        326.54        14.10 o                         
   2   4  11        283.26        278.67        12.42 o                         
   3   4  11        259.26        279.16        12.86 o                         
   4   4  11       2159.16       2093.96        41.51 o                         
   5   4  11       1629.30       1693.19        35.21 o                         
   6   4  11       1865.83       1872.59        52.46 o                         
   7   4  11       1985.56       1945.37        50.33 o                         
   8   4  11        693.03        715.08        46.60 o                         
   9   4  11        815.42        860.95        33.92 o                         
  -7   5  11       1607.24       1621.09        48.44 o                         
  -6   5  11       1629.15       1697.27        52.77 o                         
  -5   5  11       1298.50       1334.64        40.83 o                         
  -4   5  11       1527.86       1592.12        54.12 o                         
  -3   5  11       1131.91       1278.22        42.47 o                         
  -2   5  11        117.34        148.11        10.88 o                         
  -1   5  11        178.57        159.73         9.92 o                         
   0   5  11        873.10        787.21        21.79 o                         
   1   5  11       3180.92       3307.93        53.13 o                         
   2   5  11       5436.66       5158.20        70.83 o                         
   3   5  11      10402.61      10370.07       129.84 o                         
   4   5  11      10987.53      10915.07       154.01 o                         
   5   5  11       8627.36       8604.96       108.17 o                         
   6   5  11       6045.00       5956.01        97.23 o                         
   7   5  11       3240.26       3388.50        78.32 o                         
   8   5  11       2622.26       2685.28        68.98 o                         
   9   5  11        759.93        788.24        37.17 o                         
  -6   6  11        248.22        219.50        18.50 o                         
  -5   6  11        377.23        341.64        21.83 o                         
  -4   6  11       1707.43       1700.98        45.34 o                         
  -3   6  11       2106.54       2047.16        48.84 o                         
  -2   6  11       4605.51       4525.77        82.23 o                         
  -1   6  11       6569.06       6715.79       100.36 o                         
   0   6  11       8392.27       8609.94       105.45 o                         
   1   6  11       5939.09       6123.20        79.76 o                         
   2   6  11       5130.34       5457.66        74.91 o                         
   3   6  11       5182.46       5314.29        72.84 o                         
   4   6  11       2358.55       2370.60        40.69 o                         
   5   6  11        609.54        630.94        23.95 o                         
   6   6  11         32.77         38.79         7.48 o                         
   7   6  11        120.65        123.27        14.22 o                         
   8   6  11        139.01        125.96        14.77 o                         
   9   6  11        218.38        207.33        24.07 o                         
  -6   7  11        432.60        401.92        21.54 o                         
  -5   7  11       1031.26       1037.21        36.00 o                         
  -4   7  11        808.89        830.59        30.90 o                         
  -3   7  11       1353.97       1384.40        39.09 o                         
  -2   7  11       1821.63       1968.68        48.10 o                         
  -1   7  11       1133.09       1228.45        32.62 o                         
   0   7  11        822.14        874.82        22.08 o                         
   1   7  11        765.32        789.95        20.55 o                         
   2   7  11       1193.44       1195.92        27.37 o                         
   3   7  11        106.09         91.45         8.38 o                         
   4   7  11        261.74        260.18        13.73 o                         
   5   7  11         74.49         77.91        11.19 o                         
   6   7  11        292.86        297.14        18.19 o                         
   7   7  11        427.04        413.40        22.94 o                         
   8   7  11        350.16        346.96        28.56 o                         
   9   7  11        347.96        334.60        25.26 o                         
  -6   8  11        618.47        616.96        41.85 o                         
  -5   8  11        353.43        379.99        17.54 o                         
  -4   8  11        940.92       1021.71        32.44 o                         
  -3   8  11       1049.25       1071.49        33.97 o                         
  -2   8  11       1088.67       1182.16        30.54 o                         
  -1   8  11        371.85        379.48        18.82 o                         
   0   8  11       1259.04       1291.91        33.77 o                         
   1   8  11        414.56        395.14        18.83 o                         
   2   8  11        426.94        407.25        16.78 o                         
   3   8  11        838.85        829.39        20.19 o                         
   4   8  11        104.13        105.90        13.04 o                         
   5   8  11         13.69         25.59         6.08 o                         
   6   8  11        254.18        257.57        16.83 o                         
   7   8  11        186.08        174.11        18.06 o                         
   8   8  11        254.12        262.94        27.94 o                         
   9   8  11         80.18         28.92        12.45 o                         
  -5   9  11          8.41         -6.14         8.05 o                         
  -4   9  11         77.12         59.54         9.18 o                         
  -3   9  11         47.08         47.53         8.08 o                         
  -2   9  11         13.74         13.63         6.20 o                         
  -1   9  11        191.85        143.88        13.07 o                         
   0   9  11        374.87        329.30        19.61 o                         
   1   9  11       1152.86       1079.75        31.50 o                         
   2   9  11       3319.02       3215.30        59.84 o                         
   3   9  11       2358.48       2243.35        50.49 o                         
   4   9  11       4424.52       4392.32        71.06 o                         
   5   9  11       4571.92       4614.22        78.10 o                         
   6   9  11       3253.66       3227.21        66.89 o                         
   7   9  11       1942.68       2002.33        57.87 o                         
   8   9  11       1356.55       1267.15        51.36 o                         
   9   9  11        540.93        521.16        34.77 o                         
  -4  10  11       1005.61        919.95        41.29 o                         
  -3  10  11       2233.03       2042.50        50.11 o                         
  -2  10  11       1952.13       1831.02        45.83 o                         
  -1  10  11       4378.11       4149.99        83.59 o                         
   0  10  11       3821.56       3845.19        83.96 o                         
   1  10  11       6088.28       6117.75        87.95 o                         
   2  10  11       2137.97       2293.76        49.11 o                         
   3  10  11       1926.14       2161.40        50.53 o                         
   4  10  11        849.74        933.98        40.76 o                         
   5  10  11        206.49        248.64        14.86 o                         
   6  10  11         21.28         35.37         7.97 o                         
   7  10  11        142.63         94.89        14.17 o                         
   8  10  11        694.57        667.39        36.31 o                         
   9  10  11        746.31        645.66        43.87 o                         
  -4  11  11        940.75        938.35        42.94 o                         
  -3  11  11       1763.74       1842.78        62.45 o                         
  -2  11  11       1866.90       1939.75        60.73 o                         
  -1  11  11       1662.23       1740.16        53.36 o                         
   0  11  11       1315.61       1496.40        50.63 o                         
   1  11  11        800.37        875.92        25.52 o                         
   2  11  11        364.92        401.05        22.50 o                         
   3  11  11        255.66        324.09        16.93 o                         
   4  11  11        250.83        222.81        20.79 o                         
   5  11  11         42.79         40.91        11.28 o                         
   6  11  11        754.47        641.46        26.59 o                         
   7  11  11        330.25        314.32        23.85 o                         
   8  11  11        517.96        537.23        33.48 o                         
  -3  12  11        691.08        780.79        35.60 o                         
  -2  12  11        726.96        758.31        44.80 o                         
  -1  12  11        462.30        516.90        42.34 o                         
   0  12  11         41.34         63.23        10.51 o                         
   1  12  11         63.02         42.98        13.70 o                         
   2  12  11        385.58        364.86        17.58 o                         
   3  12  11        880.99        833.45        30.57 o                         
   4  12  11        706.05        746.53        36.68 o                         
   5  12  11       1244.32       1286.28        59.11 o                         
   6  12  11       1310.99       1346.32        46.79 o                         
   7  12  11       1153.87       1268.21        47.14 o                         
   8  12  11        936.02        987.40        44.09 o                         
  -2  13  11        195.36        130.42        19.96 o                         
  -1  13  11        346.62        292.09        22.65 o                         
   0  13  11        186.99        147.21        17.00 o                         
   1  13  11        479.38        542.45        27.88 o                         
   2  13  11        237.15        275.01        16.38 o                         
   3  13  11        285.12        395.63        24.85 o                         
   4  13  11         57.25         59.62        12.08 o                         
   5  13  11         32.16         10.42         7.72 o                         
   6  13  11         10.44         -8.86         5.91 o                         
   7  13  11         19.40          0.38         7.64 o                         
  -1  14  11          0.20          5.80        12.02 o                         
   0  14  11          4.39         17.94        10.98 o                         
   1  14  11          7.14         -0.78         6.43 o                         
   2  14  11          0.59          0.96         8.41 o                         
   3  14  11          0.40          0.18         7.22 o                         
   4  14  11         24.24         15.46        10.55 o                         
   5  14  11         66.96         33.53        10.35 o                         
   6  14  11        129.33        116.17        27.06 o                         
   7  14  11        313.62        274.01        37.78 o                         
   1  15  11          0.97         -4.85        10.10 o                         
   2  15  11         47.29         49.23        26.54 o                         
   3  15  11         15.75          5.63        12.11 o                         
   4  15  11        188.46         90.73        15.48 o                         
   5  15  11        312.36        253.07        24.92 o                         
  -2  -8  12         14.42        -10.08        13.20 o                         
  -1  -8  12        160.22        122.02        20.61 o                         
  -4  -7  12        291.69        301.06        23.89 o                         
  -3  -7  12         51.47         55.99        19.39 o                         
  -2  -7  12         49.14         30.57        10.00 o                         
  -1  -7  12        178.16        149.32        20.41 o                         
   0  -7  12        170.93        194.31        37.54 o                         
   1  -7  12        848.09        919.66        42.71 o                         
   2  -7  12        769.35        791.22        34.34 o                         
  -5  -6  12          1.85         -3.79         9.53 o                         
  -4  -6  12          4.77         -9.54         6.36 o                         
  -3  -6  12        104.53         90.17        15.21 o                         
  -2  -6  12         44.94         40.00         8.80 o                         
  -1  -6  12        318.85        345.36        19.99 o                         
   0  -6  12        613.82        637.79        47.74 o                         
   1  -6  12        675.19        697.70        34.93 o                         
   2  -6  12        764.59        742.42        27.29 o                         
   3  -6  12        625.35        622.81        45.28 o                         
  -6  -5  12         15.43         23.32         9.66 o                         
  -5  -5  12        221.86        226.02        25.85 o                         
  -4  -5  12        844.88        893.24        30.30 o                         
  -3  -5  12       2298.33       2290.32        67.07 o                         
  -2  -5  12       4174.76       4307.80        90.08 o                         
  -1  -5  12       3861.42       3744.82       157.87 o                         
   0  -5  12       4796.73       4955.53       123.92 o                         
   1  -5  12       5085.30       5000.78        94.07 o                         
   2  -5  12       2906.80       3115.30        75.05 o                         
   3  -5  12       2211.17       2188.25        58.50 o                         
   4  -5  12        767.51        719.99        41.20 o                         
  -7  -4  12       1835.95       1847.36        91.82 o                         
  -6  -4  12       2301.29       2327.41        75.78 o                         
  -5  -4  12       2902.07       2976.34        68.67 o                         
  -4  -4  12       2292.52       2265.47        60.91 o                         
  -3  -4  12       1980.88       1919.43        65.28 o                         
  -2  -4  12        931.10        883.19        50.09 o                         
  -1  -4  12        483.60        475.10        25.07 o                         
   0  -4  12         26.33         23.54         6.56 o                         
   1  -4  12         36.86         31.67         7.90 o                         
   2  -4  12        724.41        752.95        29.78 o                         
   3  -4  12       1042.50       1025.55        31.24 o                         
   4  -4  12        967.16        903.54        42.96 o                         
   5  -4  12        986.73       1024.38        50.55 o                         
  -7  -3  12        152.90        131.21        46.58 o                         
  -6  -3  12        340.68        341.88        28.55 o                         
  -5  -3  12        403.40        370.76        17.03 o                         
  -4  -3  12        691.80        692.66        29.24 o                         
  -3  -3  12        212.10        233.83        21.86 o                         
  -2  -3  12        272.45        236.52        32.06 o                         
  -1  -3  12        197.20        229.49        18.72 o                         
   0  -3  12        273.44        260.70        14.19 o                         
   1  -3  12         77.21         69.35         8.86 o                         
   2  -3  12        141.46        113.30        12.00 o                         
   3  -3  12         88.95        106.30        14.02 o                         
   4  -3  12        435.36        393.94        23.61 o                         
   5  -3  12        565.68        516.10        37.09 o                         
   6  -3  12        313.90        328.31        44.10 o                         
  -7  -2  12        112.20         83.01        19.33 o                         
  -6  -2  12         24.00         13.12         8.99 o                         
  -5  -2  12         97.93         92.18        14.35 o                         
  -4  -2  12          4.99         -4.57         4.11 o                         
  -3  -2  12          7.90          5.28         4.52 o                         
  -2  -2  12        110.40        117.82        11.19 o                         
  -1  -2  12         82.38         69.54         7.96 o                         
   0  -2  12         44.64         20.55         6.37 o                         
   1  -2  12         64.81         54.33         8.86 o                         
   2  -2  12         15.33          8.88         5.42 o                         
   3  -2  12         18.41         10.35         6.68 o                         
   4  -2  12          2.61         -3.98         4.63 o                         
   5  -2  12          2.15          7.74         5.96 o                         
   6  -2  12         74.26         26.59        19.04 o                         
  -7  -1  12         35.27         14.93        10.47 o                         
  -6  -1  12         58.14          9.19        16.72 o                         
  -5  -1  12         58.85         46.26         8.45 o                         
  -4  -1  12         84.43         47.93         7.99 o                         
  -3  -1  12       1342.71       1361.14        35.17 o                         
  -2  -1  12       1313.90       1333.75        36.46 o                         
  -1  -1  12       3838.60       3811.24        61.75 o                         
   0  -1  12       1701.82       1689.40        39.25 o                         
   1  -1  12       3486.29       3522.03        56.75 o                         
   2  -1  12       2722.50       2837.52        61.68 o                         
   3  -1  12       3780.28       3633.02        61.28 o                         
   4  -1  12        986.49        872.37        32.01 o                         
   5  -1  12        544.13        459.08        24.05 o                         
   6  -1  12         27.73         67.14        22.21 o                         
   7  -1  12         86.25         73.34        18.71 o                         
  -7   0  12       1368.11       1317.31        59.55 o                         
  -6   0  12       3164.95       3227.54        84.29 o                         
  -5   0  12       2335.40       2445.68        56.30 o                         
  -4   0  12       2550.06       2563.39        49.96 o                         
  -3   0  12        982.38        953.41        23.02 o                         
  -2   0  12       1975.23       1928.46        33.75 o                         
  -1   0  12         27.92         21.87         4.65 o                         
   0   0  12         36.93         21.16         4.49 o                         
   1   0  12       1105.43       1111.15        28.54 o                         
   2   0  12       2396.43       2403.66        51.08 o                         
   3   0  12       2907.74       2999.62        59.79 o                         
   4   0  12       3148.34       3262.22        56.00 o                         
   5   0  12       5073.74       5213.02        94.39 o                         
   6   0  12       3564.21       3515.42       110.10 o                         
   7   0  12       2749.52       2896.57       109.28 o                         
  -7   1  12        725.18        803.55        40.30 o                         
  -6   1  12        304.98        335.75        26.48 o                         
  -5   1  12        357.34        360.58        19.11 o                         
  -4   1  12        584.00        607.77        21.37 o                         
  -3   1  12        152.85        154.84        11.25 o                         
  -2   1  12         67.99         53.17         6.31 o                         
  -1   1  12        211.38        182.91        10.75 o                         
   0   1  12         81.71         67.36         6.87 o                         
   1   1  12       1109.04       1125.41        26.56 o                         
   2   1  12         85.45         76.23         8.32 o                         
   3   1  12       2632.69       2649.47        46.30 o                         
   4   1  12       1306.26       1303.46        31.11 o                         
   5   1  12       1459.75       1497.86        35.52 o                         
   6   1  12        513.62        527.16        17.31 o                         
   7   1  12        712.28        714.63        30.37 o                         
   8   1  12        158.33        164.08        21.22 o                         
  -7   2  12        405.02        437.07        29.82 o                         
  -6   2  12         46.49         37.09         9.27 o                         
  -5   2  12        429.14        427.41        20.81 o                         
  -4   2  12        700.37        637.02        23.84 o                         
  -3   2  12       1471.24       1517.56        42.28 o                         
  -2   2  12       3278.98       3360.60        53.39 o                         
  -1   2  12       3735.42       3687.45        58.33 o                         
   0   2  12       7852.07       7917.74       105.39 o                         
   1   2  12       3955.51       4132.09        65.42 o                         
   2   2  12       4771.12       4918.66        78.77 o                         
   3   2  12       4374.63       4589.41        69.06 o                         
   4   2  12       2602.14       2620.08        46.12 o                         
   5   2  12       1987.78       2071.79        43.61 o                         
   6   2  12        794.88        775.55        27.91 o                         
   7   2  12        157.68        189.43        12.90 o                         
   8   2  12         76.50         55.42         9.93 o                         
  -7   3  12        651.14        643.72        31.49 o                         
  -6   3  12        758.19        743.62        30.28 o                         
  -5   3  12        623.98        675.32        25.29 o                         
  -4   3  12        943.29        928.45        27.05 o                         
  -3   3  12        881.43        906.72        25.65 o                         
  -2   3  12       1304.25       1423.07        31.23 o                         
  -1   3  12        322.08        362.51        15.59 o                         
   0   3  12         13.70         25.03         4.17 o                         
   1   3  12         16.14         10.04         3.76 o                         
   2   3  12        139.88        132.49         9.61 o                         
   3   3  12         81.57         55.86         7.04 o                         
   4   3  12          4.63         -1.71         4.53 o                         
   5   3  12        316.56        306.80        16.68 o                         
   6   3  12         17.74         14.36         5.44 o                         
   7   3  12          0.30         -6.71         5.08 o                         
   8   3  12         92.98         76.34         9.34 o                         
  -7   4  12         10.13         13.18         7.60 o                         
  -6   4  12        253.27        293.53        18.54 o                         
  -5   4  12          1.99          2.34         4.90 o                         
  -4   4  12          1.35          3.59         3.82 o                         
  -3   4  12         16.18         26.07         5.71 o                         
  -2   4  12         63.95         61.39         6.76 o                         
  -1   4  12        373.11        410.10        16.25 o                         
   0   4  12        688.37        673.37        20.63 o                         
   1   4  12       1059.58       1068.71        24.92 o                         
   2   4  12       3688.14       3675.54        64.17 o                         
   3   4  12       4365.03       4415.19        64.16 o                         
   4   4  12       3358.15       3392.25        57.42 o                         
   5   4  12       3243.83       3289.18        70.33 o
[truncated: 106,597 more chars]
